# Supplementary material for: Adoption of routine virologic testing and predictors of virologic failure among HIV-infected children on antiretroviral treatment in western Kenya
Source: PLoS One. 2018 Nov 9;13(11):e0200242. doi: 10.1371/journal.pone.0200242 (PMC6226151; doi:10.1371/journal.pone.0200242)
Supplement: S1 Dataset — This is the de-identified data from study participants. (XLSX) [file pone.0200242.s001.xlsx]

## Sheet: AnalysisDataset
Study No	FacilityLevel	UrbanRural	Sex	Gender	PMTCTIntervention_1	PMTCTIntervention	AgeatEnrollment	HeightatEnrollmentcm_1	HeightatEnrollmentcm	WeightatEnrollmentkg_1	WeightatEnrollmentkg	Wt_For_AgeZSCORE	BMI_Enroll	malnutrition	WHOStageatEnrollment_1	WHOStageatEnrollment	CD4atEnrollment_1	CD4_Cat	CD4atEnrollment	CD4Percent_Enrollment_1	CD4Percent_Enrollment	TimeTo_Initiation	AgeInitiation	AgeInitiation_months	AgeInitiation_yrs	AgeInitiation_yrsCAT	z_AgeInitiation_yrs	InitationARTRegimen	InitationARTRegimen_1	Time_1stLine	Time_1stLine_6vsGREATER6	ndARTRegiment	ndARTRegiment_1	ART_3rdLine	RegChange_Count	CurrentARTRegimen	CurrentARTRegimen_1	CurrentARTRegimen_2	DrugChangeduetoSideEffects_1	DrugChangeduetoSideEffects	CurrentOrphanStatus_1	CurrentOrphanStatus	CaregiverRelationship_1	CaregiverRelationship	CaregiverSex_1	CaregiverSex	CaregiversHIVStatus_1	CaregiversHIVStatus	HistoryofTB_1
1	District Hospital	Rural	Female	Female	No	No	7	127	127	24.5	24.5	1	15.2	Malnourished	WhoStage 3	3	697	1	697		Unknown	0	4266	152.357	12	>10yrs	2.5	ABC/3TC/EFV	ABC/3TC/EFV						0	ABC/3TC/EFV	Other	Other	No	No	No	No	Relative	Relative	Female	Female		Unknown	Yes
2	District Hospital	Rural	Male	Male	No	No	4	94	94	14	14	0	15.8	Malnourished	WhoStage 2	2			Unknown		Unknown	162	1724	61.5714	5	3-5yrs	0.2	ABC/3TC/NVP	NVP Based						0	ABC/3TC/NVP	ABC/3TC/NVP	NVP Based	No	No	No	No	Parent	Parent	Female	Female		Unknown	No
3	District Hospital	Rural	Female	Female	No	No	0		unknown	7	7	0			WhoStage 3	3			Unknown		Unknown	15	266	9.5	0.7	0-2yrs	-1.2	ABC/3TC/NVP	NVP Based						0	ABC/3TC/NVP	ABC/3TC/NVP	NVP Based	No	No	No	No	Parent	Parent	Female	Female	Positive	Positive	No
4	District Hospital	Rural	Female	Female	No	No	1		unknown	7	7	0			WhoStage 1	1	1595	1	1595		Unknown	15	390	13.9286	1	0-2yrs	-1.1	ABC/3TC/NVP	NVP Based						0	ABC/3TC/NVP	ABC/3TC/NVP	NVP Based	No	No	Yes	Yes	Relative	Relative	Female	Female		Unknown	No
5	Health Center	Urban	Female	Female	No	No	3	97	97	14.5	14.5	0	15.4	Malnourished	WhoStage 1	1	726	1	726	14	14	96	1335	47.6786	4	3-5yrs	-0.2	AZT/3TC/EFV	Other						0	AZT/3TC/EFV	Other	Other	No	No	No	No	Parent	Parent	Female	Female	Positive	Positive	No
6	Health Center	Urban	Male	Male		Unknown	3	114.2	114.2	18.5	18.5	1	14.2	Malnourished	WhoStage 1	1	999	1	999	35	35	42	2906	103.786	8	6-10yrs	1.3	ABC/3TC/EFV	ABC/3TC/EFV						0	ABC/3TC/EFV	Other	Other	No	No	No	No	Parent	Parent	Female	Female	Positive	Positive	No
7	District Hospital	Peri-Urban	Male	Male	No	No	6	110	110	20	20	0	16.5	Malnourished	WhoStage 2	2	650	1	650		Unknown	244	2520	90	7	6-10yrs	0.9	AZT/3TC/NVP	NVP Based						0	AZT/3TC/NVP	AZT/3TC/NVP	NVP Based	No	No	No	No	Parent	Parent	Female	Female		Unknown	No
8	Health Center	Urban	Male	Male	Yes	Yes	0	51	51	5	5	-1	19.2	Healthy	WhoStage 1	1	1476	1	1476	41.92	41.92	5	70	2.5	0.2	0-2yrs	-1.4	ABC/3TC/LVP/r	LVP/r Based						0	ABC/3TC/LVP/r	LVpr Based	LVP/r Based	No	No	No	No	Parent	Parent	Female	Female	Positive	Positive	No
9	District Hospital	Rural	Female	Female		Unknown	10	135	135	32	32	1	17.6	Malnourished	WhoStage 1	1	503	1	503		Unknown	35	3806	135.929	10	6-10yrs	2.1	AZT/3TC/NVP	NVP Based						0	AZT/3TC/NVP	AZT/3TC/NVP	NVP Based	No	No	No	No	Parent	Parent	Female	Female		Unknown	No
10	District Hospital	Rural	Male	Male	No	No	1		unknown	7	7	0			WhoStage 3	3	975	1	975	31	31	399	656	23.4286	2	0-2yrs	-0.8	AZT/3TC/NVP	NVP Based	0.5	6 Months & Below	AZT/3TC	Other	AZT/3TC/LVP/r	3	AZT/3TC/LVP/r	LVpr Based	LVP/r Based	Yes	Yes	No	No	Parent	Parent	Female	Female	Positive	Positive	Yes
11	Health Center	Urban	Female	Female	No	No	10	136	136	22	22	-1	11.9	Malnourished	WhoStage 3	3	85	0	85		Unknown	31	3863	137.964	11	>10yrs	2.1	AZT/3TC/NVP	NVP Based						0	AZT/3TC/NVP	AZT/3TC/NVP	NVP Based	No	No	No	No	Parent	Parent	Female	Female	Positive	Positive	No
12	District Hospital	Peri-Urban	Male	Male	No	No	4	95	95	17	17	1	18.8	Healthy	WhoStage 3	3			Unknown		Unknown	161	1731	61.8214	5	3-5yrs	0.2	ABC/3TC/NVP	NVP Based						0	ABC/3TC/NVP	ABC/3TC/NVP	NVP Based	No	No	No	No	Parent	Parent	Female	Female	Positive	Positive	No
13	District Hospital	Rural	Male	Male	No	No	0	69	69	9	9	0	18.9	Healthy	WhoStage 1	1	1312	1	1312	11.6	11.6	69	383	13.6786	1	0-2yrs	-1.1	AZT/3TC/NVP	NVP Based						0	AZT/3TC/NVP	AZT/3TC/NVP	NVP Based	No	No	No	No	Parent	Parent	Female	Female		Unknown	No
14	District Hospital	Peri-Urban	Female	Female		Unknown	4	113	113	15	15	0	11.7	Malnourished	WhoStage 1	1	1270	1	1270	23	23	222	1922	68.6429	5	3-5yrs	0.4	AZT/3TC/NVP	NVP Based						0	AZT/3TC/NVP	AZT/3TC/NVP	NVP Based	No	No	Yes	Yes	Relative	Relative	Female	Female		Unknown	No
15	Health Center	Urban	Female	Female		Unknown	0		unknown		unknown					Unknown	255	0	255	4.7	4.7	4	251	8.96429	0.7	0-2yrs	-1.2	AZT/3TC/NVP	NVP Based						0	AZT/3TC/NVP	AZT/3TC/NVP	NVP Based	No	No	No	No	Parent	Parent	Female	Female	Positive	Positive	No
16	Health Center	Urban	Female	Female	No	No	6	115	115	20	20	0	15.1	Malnourished	WhoStage 1	1	302	0	302	13	13	92	2483	88.6786	7	6-10yrs	0.9	AZT/3TC/NVP	NVP Based	0.392857	6 Months & Below	AZT/3TC/EFV	Other		1	AZT/3TC/EFV	Other	Other	Yes	Yes	No	No	Parent	Parent	Female	Female	Positive	Positive	No
17	Health Center	Urban	Female	Female	Yes	Yes	3	97	97	13.9	13.9	0	14.8	Malnourished	WhoStage 1	1	1962	1	1962		Unknown		2450	87.5	7	6-10yrs	0.8	ABC/3TC/EFV	ABC/3TC/EFV						0	ABC/3TC/EFV	Other	Other	No	No	No	No	Parent	Parent	Female	Female		Unknown	Yes
18	District Hospital	Rural	Female	Female	No	No	1	72	72	8	8	0	15.4	Malnourished	WhoStage 1	1	1820	1	1820		Unknown	28	529	18.8929	1	0-2yrs	-1	ABC/3TC/NVP	NVP Based						0	ABC/3TC/NVP	ABC/3TC/NVP	NVP Based	No	No		Unknown	Relative	Relative	Female	Female		Unknown	No
19	Health Center	Urban	Male	Male		Unknown	2		unknown		unknown				WhoStage 1	1			Unknown	34.5	34.5	0	1976	70.5714	5	3-5yrs	0.4	ABC/3TC/NVP	NVP Based						0	ABC/3TC/NVP	ABC/3TC/NVP	NVP Based	No	No	No	No	Parent	Parent	Female	Female		Unknown	No
20	District Hospital	Peri-Urban	Male	Male	No	No	8	125	125	38	38	4	24.3	Healthy	WhoStage 1	1	610	1	610		Unknown	50	3135	111.964	9	6-10yrs	1.5	ABC/3TC/NVP	NVP Based						0	AZT/3TC/NVP	AZT/3TC/NVP	NVP Based	No	No		Unknown	Other	Other	Female	Female		Unknown	No
21	Health Center	Urban	Male	Male		Unknown	2		unknown		unknown					Unknown	393	0	393		Unknown	70	1250	44.6429	3	3-5yrs	-0.3	AZT/3TC/EFV	Other						0	AZT/3TC/EFV	Other	Other	No	No	No	No	Parent	Parent	Female	Female	Positive	Positive	No
22	Health Center	Urban	Female	Female		Unknown	5	96	96	13	13	0	14.1	Malnourished	WhoStage 3	3	378	0	378		Unknown	5	1837	65.6071	5	3-5yrs	0.3	ABC/3TC/EFV	ABC/3TC/EFV						0	ABC/3TC/EFV	Other	Other	No	No	Yes	Yes	Relative	Relative	Female	Female		Unknown	No
23	Health Center	Urban	Male	Male		Unknown	8	123	123	23	23	1	15.2	Malnourished	WhoStage 3	3	314	0	314	3	3		479	17.1071	1	0-2yrs	-1	AZT/3TC/NVP	NVP Based	2.35714	6 Months & Below	AZT/3TC/EFV	Other		1	AZT/3TC/EFV	Other	Other	No	No	Yes	Yes	Other	Other		Unknown		Unknown	Yes
24	District Hospital	Rural	Female	Female	Yes	Yes	0		unknown		unknown				WhoStage 1	1			Unknown		Unknown	0	155	5.53571	0.4	0-2yrs	-1.3	ABC/3TC/LVP/r	LVP/r Based						0	ABC/3TC/LVP/r	LVpr Based	LVP/r Based	No	No	No	No	Parent	Parent	Female	Female	Positive	Positive	No
25	District Hospital	Peri-Urban	Female	Female	No	No	2	81	81	11	11	1	16.8	Malnourished	WhoStage 1	1	537	1	537		Unknown	114	1184	42.2857	3	3-5yrs	-0.3	AZT/3TC/NVP	NVP Based						0	AZT/3TC/NVP	AZT/3TC/NVP	NVP Based	No	No	No	No	Parent	Parent	Female	Female	Positive	Positive	No
26	Health Center	Urban	Female	Female	Yes	Yes	0	58	58	7	7	0	20.8	Healthy		0	1780	1	1780	22.5	22.5		631	22.5357	2	0-2yrs	-0.9	AZT/3TC/NVP	NVP Based						0	AZT/3TC/NVP	AZT/3TC/NVP	NVP Based	No	No	No	No	Parent	Parent	Female	Female	Positive	Positive	No
27	District Hospital	Peri-Urban	Male	Male	No	No	1		unknown	7.7	7.7	0			WhoStage 1	1			Unknown		Unknown	22	857	30.6071	2	0-2yrs	-0.6	AZT/3TC/NVP	NVP Based	41.5357	> 6 Months	ABC/3TC/NVP	NVP Based	TDF/3TC/LVP/r	3	ABC/3TC/LVP/r	LVpr Based	LVP/r Based	Yes	Yes	No	No	Parent	Parent	Female	Female		Unknown	No
28	District Hospital	Peri-Urban	Male	Male	No	No	0		unknown	6	6	-1			WhoStage 3	3			Unknown		Unknown	14	562	20.0714	2	0-2yrs	-0.9	AZT/3TC/NVP	NVP Based	22.5	> 6 Months	ABC/3TC/NVP	NVP Based		1	ABC/3TC/NVP	ABC/3TC/NVP	NVP Based	No	No	No	No	Parent	Parent	Female	Female	Positive	Positive	No
29	District Hospital	Rural	Female	Female	Yes	Yes	0		unknown	6	6	-1			WhoStage 1	1	468	0	468		Unknown	17	92	3.28571	0.3	0-2yrs	-1.3	ABC/3TC/LVP/r	LVP/r Based						0	ABC/3TC/LVP/r	LVpr Based	LVP/r Based	No	No	No	No	Parent	Parent	Female	Female	Positive	Positive	No
30	District Hospital	Rural	Male	Male		Unknown	1		unknown	8	8	0			WhoStage 3	3	1534	1	1534	17	17	78	798	28.5	2	0-2yrs	-0.7	ABC/3TC/NVP	NVP Based						0	ABC/3TC/NVP	ABC/3TC/NVP	NVP Based	No	No	Yes	Yes	Relative	Relative	Female	Female		Unknown	No
31	District Hospital	Rural	Male	Male		Unknown	4	37	37	14	14	0			WhoStage 2	2			Unknown		Unknown	62	1789	63.8929	5	3-5yrs	0.2	ABC/3TC/LVP/r	LVP/r Based						0	ABC/3TC/LVP/r	LVpr Based	LVP/r Based	No	No		Unknown	Relative	Relative	Female	Female		Unknown	No
32	Health Center	Urban	Female	Female		Unknown	3	84	84	11	11	-1	15.6	Malnourished	WhoStage 1	1	857	1	857		Unknown	4	1389	49.6071	4	3-5yrs	-0.1	AZT/3TC/EFV	Other						0	AZT/3TC/EFV	Other	Other	No	No	No	No	Parent	Parent	Male	Male		Unknown	Yes
33	Health Center	Urban	Female	Female	No	No	1		unknown	7.9	7.9	0			WhoStage 3	3			Unknown		Unknown	5	693	24.75	2	0-2yrs	-0.8	AZT/3TC/NVP	NVP Based	0.357143	6 Months & Below	AZT/3TC/ABC	Other		2	AZT/3TC/NVP	AZT/3TC/NVP	NVP Based	No	No	No	No	Parent	Parent	Female	Female	Positive	Positive	Yes
34	Health Center	Urban	Male	Male	No	No	1	81	81	10	10	1	15.2	Malnourished	WhoStage 1	1	3538	1	3538		Unknown	101	767	27.3929	2	0-2yrs	-0.7	ABC/3TC/NVP	NVP Based						0	ABC/3TC/NVP	ABC/3TC/NVP	NVP Based	No	No	No	No	Parent	Parent	Female	Female	Positive	Positive	No
35	District Hospital	Rural	Male	Male	Yes	Yes	0	59	59	7.4	7.4	0	21.3	Healthy	WhoStage 1	1			Unknown		Unknown	102	187	6.67857	0.5	0-2yrs	-1.3	ABC/3TC/LVP/r	LVP/r Based						0	ABC/3TC/LVP/r	LVpr Based	LVP/r Based	No	No	No	No	Parent	Parent	Female	Female	Positive	Positive	No
36	District Hospital	Rural	Female	Female	No	No	0		unknown	5.8	5.8	-1			WhoStage 1	1	583	1	583		Unknown	57	180	6.42857	0.5	0-2yrs	-1.3	ABC/3TC/NVP	NVP Based	19.3929	> 6 Months	AZT/3TC/LVP/r	LVPr Based		1	AZT/3TC/LVP/r	LVpr Based	LVP/r Based	No	No	No	No	Parent	Parent	Female	Female	Positive	Positive	No
37	District Hospital	Rural	Female	Female		Unknown	4	103	103	14	14	0	13.2	Malnourished	WhoStage 2	2	1831	1	1831	20.3	20.3	63	3960	141.429	11	>10yrs	2.2	ABC/3TC/NVP	NVP Based						0	ABC/3TC/NVP	ABC/3TC/NVP	NVP Based	No	No	No	No	Parent	Parent	Female	Female		Unknown	No
38	District Hospital	Rural	Female	Female	No	No	4	99	99	15	15	0	15.3	Malnourished	WhoStage 2	2	438	0	438		Unknown	59	1760	62.8571	5	3-5yrs	0.2	ABC/3TC/NVP	NVP Based						0	ABC/3TC/NVP	ABC/3TC/NVP	NVP Based	No	No	No	No	Parent	Parent	Female	Female	Positive	Positive	No
39	District Hospital	Peri-Urban	Male	Male	No	No	1	67	67	10	10	1	22.3	Healthy	WhoStage 2	2	1242	1	1242		Unknown	14	651	23.25	2	0-2yrs	-0.8	AZT/3TC/NVP	NVP Based						0	AZT/3TC/NVP	AZT/3TC/NVP	NVP Based	No	No	No	No	Parent	Parent	Male	Male	Positive	Positive	No
40	Health Center	Urban	Female	Female		Unknown	4		unknown	15	15	0			WhoStage 1	1	528	1	528		Unknown	7	1694	60.5	5	3-5yrs	0.1	ABC/3TC/EFV	ABC/3TC/EFV						0	ABC/3TC/EFV	Other	Other	No	No	No	No	Parent	Parent	Female	Female	Positive	Positive	No
41	District Hospital	Peri-Urban	Male	Male		Unknown	3	99	99	14	14	0	14.3	Malnourished	WhoStage 1	1	962	1	962		Unknown	74	1354	48.3571	4	3-5yrs	-0.2	D4T/3TC/NVP	Other	3.96429	6 Months & Below	ABC/3TC/NVP	NVP Based		1	ABC/3TC/NVP	ABC/3TC/NVP	NVP Based	No	No	No	No	Parent	Parent	Female	Female		Unknown	No
42	Health Center	Urban	Male	Male		Unknown	3		unknown		unknown				WhoStage 2	2	764	1	764	12.7	12.7		731	26.1071	2	0-2yrs	-0.8	ABC/3TC/NVP	NVP Based	47.5714	> 6 Months	ABC/3TC/EFV	Other		1	ABC/3TC/EFV	Other	Other	No	No	No	No	Parent	Parent	Female	Female	Positive	Positive	Yes
43	District Hospital	Rural	Female	Female	No	No	3	112	112	18	18	1	14.3	Malnourished	WhoStage 3	3	1522	1	1522		Unknown		271	9.67857	0.7	0-2yrs	-1.2	D4T/3TC/NVP	Other	27.75	> 6 Months	AZT/3TC/NVP	NVP Based		1	AZT/3TC/NVP	AZT/3TC/NVP	NVP Based	Yes	Yes	No	No	Parent	Parent	Female	Female		Unknown	No
44	Health Center	Urban	Female	Female		Unknown	1		unknown		unknown					Unknown			Unknown	15.7	15.7	0	818	29.2143	2	0-2yrs	-0.7	AZT/3TC/NVP	NVP Based						0	AZT/3TC/NVP	AZT/3TC/NVP	NVP Based	No	No	No	No	Parent	Parent	Female	Female	Positive	Positive	No
45	Health Center	Urban	Female	Female	No	No	0	68	68	6.5	6.5	-1	14.1	Malnourished	WhoStage 2	2	2000	1	2000	19	19	62	442	15.7857	1	0-2yrs	-1	AZT/3TC/ABC	Other	5.5	6 Months & Below	AZT/3TC/NVP	NVP Based		2	AZT/3TC/EFV	Other	Other	No	No	No	No	Parent	Parent	Female	Female	Positive	Positive	Yes
46	District Hospital	Rural	Male	Male	No	No	0		unknown	6	6	-1			WhoStage 1	1			Unknown		Unknown	7	313	11.1786	0.9	0-2yrs	-1.1	ABC/3TC/NVP	NVP Based						0	ABC/3TC/NVP	ABC/3TC/NVP	NVP Based	No	No	No	No	Parent	Parent	Female	Female	Positive	Positive	No
47	District Hospital	Rural	Male	Male	No	No	6	100	100	13	13	-2	13	Malnourished	WhoStage 2	2	822	1	822		Unknown	388	2841	101.464	8	6-10yrs	1.2	ABC/3TC/EFV	ABC/3TC/EFV						0	ABC/3TC/EFV	Other	Other	No	No		Unknown	Other	Other	Female	Female		Unknown	No
48	District Hospital	Rural	Male	Male	No	No	1	67	67	7.25	7.25	0	16.2	Malnourished	WhoStage 1	1			Unknown		Unknown	0	531	18.9643	2	0-2yrs	-0.9	ABC/3TC/LVP/r	LVP/r Based						0	ABC/3TC/LVP/r	LVpr Based	LVP/r Based	No	No	No	No	Parent	Parent	Female	Female		Unknown	No
49	District Hospital	Peri-Urban	Female	Female		Unknown	2	120	120	20	20	4	13.9	Malnourished	WhoStage 3	3	702	1	702		Unknown	7	1119	39.9643	3	3-5yrs	-0.4	AZT/3TC/NVP	NVP Based						0	AZT/3TC/NVP	AZT/3TC/NVP	NVP Based	No	No	No	No	Parent	Parent	Female	Female		Unknown	No
50	Health Center	Urban	Female	Female	No	No	1	78	78	10	10	1	16.4	Malnourished	WhoStage 1	1	1948	1	1948		Unknown	64	698	24.9286	2	0-2yrs	-0.8	ABC/3TC/NVP	NVP Based						0	ABC/3TC/NVP	ABC/3TC/NVP	NVP Based	No	No	No	No	Parent	Parent	Female	Female	Positive	Positive	No
51	District Hospital	Peri-Urban	Female	Female		Unknown	0		unknown		unknown					Unknown			Unknown		Unknown	288	367	13.1071	1	0-2yrs	-1.1	ABC/3TC/LVP/r	LVP/r Based						0	ABC/3TC/LVP/r	LVpr Based	LVP/r Based	No	No		Unknown	Relative	Relative	Female	Female	Positive	Positive	No
52	District Hospital	Rural	Female	Female	No	No	1	66	66	6	6	-1	13.8	Malnourished	WhoStage 3	3	1545	1	1545		Unknown	14	630	22.5	2	0-2yrs	-0.9	ABC/3TC/NVP	NVP Based						0	ABC/3TC/NVP	ABC/3TC/NVP	NVP Based	No	No	No	No	Parent	Parent	Female	Female	Positive	Positive	No
53	District Hospital	Rural	Female	Female	No	No	3	93	93	15	15	0	17.3	Malnourished	WhoStage 1	1	715	1	715		Unknown	0	1200	42.8571	3	3-5yrs	-0.3	ABC/3TC/NVP	NVP Based						0	ABC/3TC/NVP	ABC/3TC/NVP	NVP Based	No	No	No	No	Parent	Parent	Female	Female	Positive	Positive	No
54	Health Center	Urban	Male	Male		Unknown	1		unknown		unknown				WhoStage 1	1			Unknown		Unknown	0	1478	52.7857	4	3-5yrs	-0.1	ABC/3TC/NVP	NVP Based						0	ABC/3TC/NVP	ABC/3TC/NVP	NVP Based	No	No	No	No	Parent	Parent	Female	Female	Positive	Positive	No
55	District Hospital	Peri-Urban	Female	Female		Unknown	7	125	125	20	20	0	12.8	Malnourished	WhoStage 1	1	396	0	396		Unknown	79	2675	95.5357	7	6-10yrs	1	AZT/3TC/NVP	NVP Based						0	AZT/3TC/NVP	AZT/3TC/NVP	NVP Based	No	No		Unknown	Other	Other	Female	Female		Unknown	No
56	District Hospital	Peri-Urban	Male	Male	No	No	2	80	80	11	11	1	17.2	Malnourished	WhoStage 1	1	580	1	580		Unknown	92	1098	39.2143	3	3-5yrs	-0.4	AZT/3TC/NVP	NVP Based						0	AZT/3TC/NVP	AZT/3TC/NVP	NVP Based	No	No	No	No	Parent	Parent	Female	Female	Positive	Positive	No
57	District Hospital	Rural	Female	Female		Unknown	5		unknown		unknown				WhoStage 2	2	521	1	521		Unknown		2124	75.8571	6	6-10yrs	0.5	ABC/3TC/NVP	NVP Based						0	ABC/3TC/NVP	ABC/3TC/NVP	NVP Based	No	No	No	No	Parent	Parent	Female	Female	Positive	Positive	No
58	Health Center	Urban	Female	Female	No	No	4	91	91	12	12	-1	14.5	Malnourished	WhoStage 1	1	324	0	324		Unknown	19	1502	53.6429	4	3-5yrs	0	ABC/3TC/LVP/r	LVP/r Based						0	ABC/3TC/LVP/r	LVpr Based	LVP/r Based	No	No	No	No	Parent	Parent	Female	Female		Unknown	No
59	District Hospital	Rural	Female	Female	No	No	1		unknown	8	8	0			WhoStage 1	1	1761	1	1761		Unknown		2011	71.8214	6	6-10yrs	0.4	AZT/3TC/NVP	NVP Based	45.0714	> 6 Months	ABC/3TC/NVP	NVP Based		1	ABC/3TC/NVP	ABC/3TC/NVP	NVP Based		Unknown	No	No	Parent	Parent	Female	Female	Positive	Positive	No
60	District Hospital	Rural	Male	Male	No	No	3	94	94	16	16	1	18.1	Malnourished	WhoStage 1	1	1058	1	1058		Unknown	49	1907	68.1071	5	3-5yrs	0.3	ABC/3TC/NVP	NVP Based						0	ABC/3TC/NVP	ABC/3TC/NVP	NVP Based	No	No	No	No	Parent	Parent	Female	Female	Positive	Positive	No
61	Health Center	Urban	Male	Male	Yes	Yes	0	57.5	57.5	7	7	0	21.2	Healthy	WhoStage 1	1	2277	1	2277	32.4	32.4	47	91	3.25	0.2	0-2yrs	-1.4	ABC/3TC/LVP/r	LVP/r Based						0	ABC/3TC/LVP/r	LVpr Based	LVP/r Based	No	No	No	No	Parent	Parent	Female	Female	Positive	Positive	No
62	Health Center	Urban	Female	Female	No	No	6	106	106	18	18	0	16	Malnourished	WhoStage 3	3	738	1	738		Unknown	38	3148	112.429	9	6-10yrs	1.5	ABC/3TC/NVP	NVP Based	26.3929	> 6 Months	AZT/3TC/LVP/r	LVPr Based		1	AZT/3TC/LVP/r	LVpr Based	LVP/r Based	No	No	No	No	Parent	Parent	Female	Female	Positive	Positive	No
63	District Hospital	Peri-Urban	Female	Female		Unknown	2	80	80	10	10	1	15.6	Malnourished	WhoStage 3	3			Unknown		Unknown	14	984	35.1429	3	3-5yrs	-0.5	ABC/3TC/NVP	NVP Based						0	ABC/3TC/NVP	ABC/3TC/NVP	NVP Based	No	No		Unknown	Other	Other	Female	Female		Unknown	No
64	Health Center	Urban	Female	Female		Unknown	2		unknown	8	8	0			WhoStage 2	2			Unknown		Unknown	31	773	27.6071	2	0-2yrs	-0.7	ABC/3TC/NVP	NVP Based						0	ABC/3TC/NVP	ABC/3TC/NVP	NVP Based	No	No	No	No	Parent	Parent	Female	Female	Positive	Positive	No
65	District Hospital	Peri-Urban	Male	Male		Unknown	7		unknown		unknown				WhoStage 2	2	1090	1	1090	28.7	28.7		283	10.1071	0.8	0-2yrs	-1.2	AZT/3TC/NVP	NVP Based						0	AZT/3TC/NVP	AZT/3TC/NVP	NVP Based	No	No	No	No	Parent	Parent	Female	Female	Positive	Positive	No
66	Health Center	Urban	Male	Male		Unknown	6	111	111	16.5	16.5	-1	13.4	Malnourished	WhoStage 2	2	23	0	23	1	1	24	2257	80.6071	6	6-10yrs	0.7	AZT/3TC/EFV	Other						0	AZT/3TC/EFV	Other	Other	No	No	No	No	Parent	Parent	Female	Female	Positive	Positive	Yes
67	District Hospital	Peri-Urban	Male	Male	No	No	2	80	80	10	10	1	15.6	Malnourished	WhoStage 2	2			Unknown		Unknown		407	14.5357	1	0-2yrs	-1.1	ABC/3TC/NVP	NVP Based						0	ABC/3TC/NVP	ABC/3TC/NVP	NVP Based	No	No	No	No	Parent	Parent	Female	Female		Unknown	No
68	Health Center	Urban	Female	Female		Unknown	3	85.2	85.2	10	10	-1	13.8	Malnourished	WhoStage 1	1	603	1	603	28.15	28.15	67	1693	60.4643	5	3-5yrs	0.1	ABC/3TC/EFV	ABC/3TC/EFV						0	ABC/3TC/EFV	Other	Other	No	No	Yes	Yes	Relative	Relative	Female	Female		Unknown	No
69	District Hospital	Rural	Female	Female		Unknown	7		unknown		unknown				WhoStage 4	4			Unknown		Unknown	0	854	30.5	2	0-2yrs	-0.6	AZT/3TC/NVP	NVP Based	61.5357	> 6 Months	ABC/3TC/LVP/r	LVPr Based		1	ABC/3TC/LVP/r	LVpr Based	LVP/r Based	No	No	Yes	Yes		Unknown	Female	Female		Unknown	No
70	District Hospital	Rural	Male	Male	No	No	4		unknown	13	13	0			WhoStage 2	2			Unknown		Unknown		3191	113.964	9	6-10yrs	1.5	AZT/3TC/NVP	NVP Based						0	AZT/3TC/NVP	AZT/3TC/NVP	NVP Based	No	No		Unknown	Relative	Relative	Female	Female		Unknown	No
71	Health Center	Urban	Male	Male	No	No	10	134.4	134.4	22	22	-1	12.2	Malnourished	WhoStage 3	3	369	0	369		Unknown	0	3754	134.071	10	6-10yrs	2	ABC/3TC/EFV	ABC/3TC/EFV	16.9286	> 6 Months	AZT/3TC/LVP/r	LVPr Based		1	AZT/3TC/LVP/r	LVpr Based	LVP/r Based	No	No	No	No	Parent	Parent	Female	Female	Positive	Positive	Yes
72	District Hospital	Peri-Urban	Male	Male	No	No	5	100	100	15	15	0	15	Malnourished	WhoStage 3	3	1231	1	1231		Unknown	28	1931	68.9643	5	3-5yrs	0.4	ABC/3TC/NVP	NVP Based						0	ABC/3TC/NVP	ABC/3TC/NVP	NVP Based	No	No	No	No	Parent	Parent	Female	Female	Positive	Positive	No
73	District Hospital	Rural	Male	Male		Unknown	1	74	74	10	10	1	18.3	Malnourished	WhoStage 1	1	1839	1	1839		Unknown		589	21.0357	2	0-2yrs	-0.9	ABC/3TC/LVP/r	LVP/r Based						0	ABC/3TC/LVP/r	LVpr Based	LVP/r Based	No	No	No	No	Parent	Parent	Female	Female	Positive	Positive	No
74	Health Center	Urban	Female	Female		Unknown	2	78	78	9.1	9.1	0	15	Malnourished	WhoStage 3	3	1045	1	1045	9.5	9.5	23	762	27.2143	2	0-2yrs	-0.7	D4T/3TC/NVP	Other	67.1429	> 6 Months	AZT/3TC/NVP	NVP Based		1	AZT/3TC/NVP	AZT/3TC/NVP	NVP Based	No	No	No	No	Parent	Parent	Female	Female	Positive	Positive	No
75	District Hospital	Peri-Urban	Male	Male	No	No	2	81	81	12	12	1	18.3	Malnourished	WhoStage 2	2			Unknown		Unknown	175	1177	42.0357	3	3-5yrs	-0.3	ABC/3TC/NVP	NVP Based						0	ABC/3TC/NVP	ABC/3TC/NVP	NVP Based	No	No	No	No	Parent	Parent	Female	Female	Positive	Positive	No
76	Health Center	Urban	Female	Female		Unknown	2	84	84	9.8	9.8	1	13.9	Malnourished	WhoStage 2	2	1578	1	1578		Unknown	0	887	31.6786	2	0-2yrs	-0.6	AZT/3TC/LVP/r	LVP/r Based	75.1071	> 6 Months	ABC/3TC/LVP/r	LVPr Based		1	ABC/3TC/LVP/r	LVpr Based	LVP/r Based	No	No		Unknown	Relative	Relative	Female	Female		Unknown	No
77	District Hospital	Peri-Urban	Male	Male	No	No	6	96	96	15	15	-1	16.3	Malnourished	WhoStage 3	3	815	1	815		Unknown	105	2533	90.4643	7	6-10yrs	0.9	ABC/3TC/NVP	NVP Based	32.0357	> 6 Months	AZT/3TC/LVP/r	LVPr Based		1	AZT/3TC/LVP/r	LVpr Based	LVP/r Based	No	No	No	No	Parent	Parent	Female	Female		Unknown	No
78	District Hospital	Peri-Urban	Male	Male	No	No	1	75	75	10	10	1	17.8	Malnourished	WhoStage 1	1	436	0	436	4.07	4.07	37	755	26.9643	2	0-2yrs	-0.7	AZT/3TC/NVP	NVP Based						0	AZT/3TC/NVP	AZT/3TC/NVP	NVP Based	No	No	No	No	Parent	Parent	Female	Female	Positive	Positive	No
79	Health Center	Urban	Male	Male	No	No	1	75	75	8	8	0	14.2	Malnourished	WhoStage 2	2	1491	1	1491	20	20	47	434	15.5	1	0-2yrs	-1	ABC/3TC/NVP	NVP Based						0	ABC/3TC/NVP	ABC/3TC/NVP	NVP Based	No	No	Yes	Yes		Unknown	Female	Female		Unknown	No
80	District Hospital	Peri-Urban	Male	Male		Unknown	6	104	104	13	13	-2	12	Malnourished	WhoStage 3	3	1	0	1		Unknown	14	2205	78.75	6	6-10yrs	0.6	ABC/3TC/NVP	NVP Based						0	ABC/3TC/NVP	ABC/3TC/NVP	NVP Based	No	No	No	No	Parent	Parent	Male	Male	Negative	Negative	No
81	Health Center	Urban	Female	Female	No	No	4	86	86	8	8	-2	10.8	Malnourished	WhoStage 3	3	45	0	45		Unknown	10	1693	60.4643	5	3-5yrs	0.1	AZT/3TC/NVP	NVP Based	9.92857	> 6 Months	AZT/3TC/EFV	Other		1	AZT/3TC/EFV	Other	Other	No	No	No	No	Parent	Parent	Female	Female	Positive	Positive	Yes
82	Health Center	Urban	Male	Male		Unknown	5		unknown		unknown				WhoStage 4	4	342	0	342	0.7	0.7	10	1860	66.4286	5	3-5yrs	0.3	AZT/3TC/EFV	Other						0	AZT/3TC/NVP	AZT/3TC/NVP	NVP Based	No	No	No	No	Parent	Parent	Female	Female		Unknown	Yes
83	Health Center	Urban	Female	Female	No	No	3	99	99	15	15	0	15.3	Malnourished	WhoStage 1	1	575	1	575	8.6	8.6	98	1528	54.5714	4	3-5yrs	0	ABC/3TC/NVP	NVP Based						0	ABC/3TC/NVP	ABC/3TC/NVP	NVP Based	No	No	No	No	Parent	Parent	Female	Female	Positive	Positive	No
84	District Hospital	Peri-Urban	Female	Female	No	No	1		unknown		unknown				WhoStage 2	2			Unknown		Unknown		587	20.9643	2	0-2yrs	-0.9	AZT/3TC/NVP	NVP Based						0	AZT/3TC/NVP	AZT/3TC/NVP	NVP Based	No	No	No	No	Parent	Parent	Female	Female	Positive	Positive	No
85	Health Center	Urban	Male	Male	No	No	11	147.9	147.9	33	33	1	15.1	Malnourished	WhoStage 1	1	469	0	469	21	21	45	4108	146.714	11	>10yrs	2.3	ABC/3TC/NVP	NVP Based	14.0357	> 6 Months	ABC/3TC/EFV	Other		2	TDF/3TC/EFV	Other	Other	Yes	Yes		Unknown	Relative	Relative	Female	Female		Unknown	No
86	District Hospital	Peri-Urban	Male	Male		Unknown	3		unknown		unknown					Unknown			Unknown	22	22		1509	53.8929	4	3-5yrs	0	ABC/3TC/NVP	NVP Based						0	ABC/3TC/NVP	ABC/3TC/NVP	NVP Based	No	No	No	No	Parent	Parent	Female	Female		Unknown	No
87	District Hospital	Peri-Urban	Male	Male		Unknown	7	116	116	22	22	0	16.3	Malnourished	WhoStage 3	3			Unknown		Unknown	14	2587	92.3929	7	6-10yrs	1	AZT/3TC/NVP	NVP Based						0	AZT/3TC/NVP	AZT/3TC/NVP	NVP Based	No	No	No	No	Parent	Parent	Female	Female		Unknown	No
88	Health Center	Urban	Male	Male	No	No	1	71	71	9	9	0	17.9	Malnourished	WhoStage 2	2			Unknown		Unknown	295	1042	37.2143	3	3-5yrs	-0.4	ABC/3TC/NVP	NVP Based						0	ABC/3TC/NVP	ABC/3TC/NVP	NVP Based	No	No	No	No	Parent	Parent	Female	Female	Positive	Positive	No
89	District Hospital	Peri-Urban	Female	Female		Unknown	5	106	106	11	11	-1	9.8	Malnourished	WhoStage 2	2	30	0	30	2.37	2.37	54	1957	69.8929	5	3-5yrs	0.4	ABC/3TC/NVP	NVP Based						0	ABC/3TC/NVP	ABC/3TC/NVP	NVP Based	No	No		Unknown		Unknown		Unknown		Unknown	No
90	District Hospital	Peri-Urban	Female	Female	No	No	3	108	108	17	17	1	14.6	Malnourished	WhoStage 3	3	1117	1	1117	26.48	26.48	102	1466	52.3571	4	3-5yrs	-0.1	ABC/3TC/NVP	NVP Based						0	ABC/3TC/NVP	ABC/3TC/NVP	NVP Based	No	No	No	No	Parent	Parent	Female	Female	Positive	Positive	No
91	Health Center	Urban	Male	Male	No	No	0		unknown	6.5	6.5	-1			WhoStage 2	2	795	1	795	18.4	18.4	8	302	10.7857	0.8	0-2yrs	-1.2	AZT/3TC/NVP	NVP Based	15.3929	> 6 Months	D4T/3TC/NVP	NVP Based		2	AZT/3TC/NVP	AZT/3TC/NVP	NVP Based	Yes	Yes	No	No	Parent	Parent	Female	Female	Positive	Positive	No
92	District Hospital	Rural	Male	Male	No	No	0		unknown	4	4	-1			WhoStage 4	4	412	0	412		Unknown	28	524	18.7143	1	0-2yrs	-1	AZT/3TC/NVP	NVP Based						0	AZT/3TC/NVP	AZT/3TC/NVP	NVP Based	No	No	No	No	Parent	Parent	Female	Female	Positive	Positive	No
93	Health Center	Urban	Female	Female	No	No	6	116	116	20.5	20.5	0	15.2	Malnourished	WhoStage 2	2	579	1	579	17	17	28	2816	100.571	8	6-10yrs	1.2	AZT/3TC/NVP	NVP Based						0	AZT/3TC/NVP	AZT/3TC/NVP	NVP Based	No	No	No	No	Parent	Parent	Female	Female	Positive	Positive	No
94	District Hospital	Peri-Urban	Female	Female	No	No	1	83	83	9	9	0	13.1	Malnourished	WhoStage 3	3	314	0	314		Unknown	102	827	29.5357	2	0-2yrs	-0.6	ABC/3TC/NVP	NVP Based						0	ABC/3TC/NVP	ABC/3TC/NVP	NVP Based	No	No	No	No	Parent	Parent	Female	Female	Positive	Positive	No
95	Health Center	Urban	Male	Male	No	No	1	90.5	90.5	12	12	1	14.7	Malnourished	WhoStage 2	2			Unknown		Unknown	23	993	35.4643	3	3-5yrs	-0.5	ABC/3TC/NVP	NVP Based						0	ABC/3TC/NVP	ABC/3TC/NVP	NVP Based	No	No	No	No	Parent	Parent	Female	Female	Positive	Positive	No
96	District Hospital	Rural	Female	Female	No	No	0		unknown	6.4	6.4	-1			WhoStage 1	1			Unknown		Unknown	393	552	19.7143	2	0-2yrs	-0.9	ABC/3TC/NVP	NVP Based	21.2143	> 6 Months	AZT/3TC/LVP/r	LVPr Based		1	AZT/3TC/LVP/r	LVpr Based	LVP/r Based	No	No	No	No	Parent	Parent	Female	Female	Positive	Positive	No
97	District Hospital	Rural	Male	Male	No	No	11	108	108	17	17	-2	14.6	Malnourished	WhoStage 1	1	299	0	299		Unknown	28	4066	145.214	11	>10yrs	2.3	AZT/3TC/NVP	NVP Based						0	AZT/3TC/NVP	AZT/3TC/NVP	NVP Based	No	No	Yes	Yes	Parent	Parent	Male	Male	Positive	Positive	No
98	Health Center	Urban	Female	Female		Unknown	3		unknown	11.5	11.5	-1			WhoStage 2	2	1681	1	1681		Unknown	8	1309	46.75	4	3-5yrs	-0.2	ABC/3TC/NVP	NVP Based						0	ABC/3TC/NVP	ABC/3TC/NVP	NVP Based	No	No	No	No	Parent	Parent	Female	Female		Unknown	No
99	Health Center	Urban	Male	Male	No	No	2		unknown	10.5	10.5	1			WhoStage 3	3	384	0	384		Unknown		882	31.5	2	0-2yrs	-0.6	AZT/3TC/NVP	NVP Based	5.21429	6 Months & Below	AZT/3TC/EFV	Other		1	AZT/3TC/EFV	Other	Other	No	No	No	No	Parent	Parent	Male	Male	Positive	Positive	Yes
100	District Hospital	Rural	Male	Male		Unknown	4		unknown		unknown				WhoStage 2	2	641	1	641		Unknown	0	1758	62.7857	5	3-5yrs	0.2	ABC/3TC/NVP	NVP Based						0	ABC/3TC/NVP	ABC/3TC/NVP	NVP Based	No	No	No	No	Parent	Parent	Female	Female	Positive	Positive	No
101	Health Center	Urban	Female	Female		Unknown	5		unknown		unknown				WhoStage 3	3			Unknown		Unknown	0	2471	88.25	7	6-10yrs	0.9	D4T/3TC/NVP	Other	2.71429	6 Months & Below	D4T/3TC/EFV	Other	D4T/3TC/NVP	3	AZT/3TC/NVP	AZT/3TC/NVP	NVP Based	No	No	No	No	Parent	Parent	Female	Female		Unknown	Yes
102	Health Center	Urban	Female	Female		Unknown	9	127.3	127.3	22	22	0	13.6	Malnourished	WhoStage 2	2	185	0	185	6.32	6.32	14	3334	119.071	9	6-10yrs	1.6	AZT/3TC/NVP	NVP Based						0	AZT/3TC/NVP	AZT/3TC/NVP	NVP Based	No	No	No	No	Parent	Parent	Female	Female	Positive	Positive	No
103	District Hospital	Rural	Female	Female		Unknown	11	125	125	21.5	21.5	-1	13.8	Malnourished	WhoStage 2	2	290	0	290		Unknown	28	4114	146.929	11	>10yrs	2.4	AZT/3TC/NVP	NVP Based						0	AZT/3TC/NVP	AZT/3TC/NVP	NVP Based	No	No	No	No	Parent	Parent	Female	Female	Positive	Positive	No
104	Health Center	Urban	Female	Female	No	No	2	85	85	10.1	10.1	1	14	Malnourished	WhoStage 2	2	1057	1	1057	22.5	22.5	183	1041	37.1786	3	3-5yrs	-0.4	ABC/3TC/NVP	NVP Based						0	ABC/3TC/NVP	ABC/3TC/NVP	NVP Based	No	No	No	No	Parent	Parent	Female	Female	Positive	Positive	No
105	District Hospital	Rural	Male	Male	Yes	Yes	0	59	59	5	5	-1	14.4	Malnourished	WhoStage 1	1			Unknown		Unknown		565	20.1786	2	0-2yrs	-0.9	AZT/3TC/NVP	NVP Based						0	AZT/3TC/NVP	AZT/3TC/NVP	NVP Based	No	No	No	No	Parent	Parent	Male	Male		Unknown	No
106	District Hospital	Peri-Urban	Female	Female	No	No	1	74	74	8	8	0	14.6	Malnourished	WhoStage 3	3			Unknown		Unknown		679	24.25	2	0-2yrs	-0.8	ABC/3TC/NVP	NVP Based						0	ABC/3TC/NVP	ABC/3TC/NVP	NVP Based	No	No	No	No	Parent	Parent	Female	Female	Positive	Positive	No
107	District Hospital	Rural	Male	Male		Unknown	4	96	96	15	15	0	16.3	Malnourished	WhoStage 1	1	992	1	992		Unknown	98	1681	60.0357	5	3-5yrs	0.1	ABC/3TC/NVP	NVP Based						0	ABC/3TC/NVP	ABC/3TC/NVP	NVP Based	No	No	No	No	Parent	Parent	Female	Female	Positive	Positive	No
108	District Hospital	Rural	Female	Female		Unknown	1	80	80	10	10	1	15.6	Malnourished	WhoStage 3	3			Unknown		Unknown	0	593	21.1786	2	0-2yrs	-0.9	AZT/3TC/NVP	NVP Based	26.3214	> 6 Months	AZT/3TC/NVP	NVP Based		2	AZT/3TC/EFV	Other	Other	No	No	No	No	Parent	Parent	Female	Female	Positive	Positive	Yes
109	Health Center	Urban	Female	Female	No	No	7	116	116	21.8	21.8	0	16.2	Malnourished	WhoStage 2	2			Unknown		Unknown	94	3226	115.214	9	6-10yrs	1.5	ABC/3TC/EFV	ABC/3TC/EFV	53.4286	> 6 Months	ABC/3TC/NVP	NVP Based		2	ABC/3TC/EFV	Other	Other	No	No	No	No	Parent	Parent	Female	Female		Unknown	Yes
110	Health Center	Urban	Male	Male		Unknown	9	126.2	126.2	21	21	0	13.2	Malnourished	WhoStage 2	2	19	0	19		Unknown	17	3563	127.25	10	6-10yrs	1.9	AZT/3TC/NVP	NVP Based	45	> 6 Months	ABC/3TC/LVP/r	LVPr Based		1	ABC/3TC/LVP/r	LVpr Based	LVP/r Based	No	No	No	No	Parent	Parent	Female	Female	Positive	Positive	No
111	Health Center	Urban	Male	Male		Unknown	8	118.3	118.3	19	19	0	13.6	Malnourished	WhoStage 2	2	169	0	169	15.4	15.4	88	3067	109.536	8	6-10yrs	1.4	AZT/3TC/NVP	NVP Based						0	AZT/3TC/NVP	AZT/3TC/NVP	NVP Based	No	No	Yes	Yes	Relative	Relative	Female	Female		Unknown	Yes
112	District Hospital	Rural	Male	Male		Unknown	3	90	90	16	16	1	19.8	Healthy	WhoStage 1	1	1173	1	1173		Unknown	14	1397	49.8929	4	3-5yrs	-0.1	ABC/3TC/LVP/r	LVP/r Based						0	ABC/3TC/LVP/r	LVpr Based	LVP/r Based	No	No	No	No	Parent	Parent	Female	Female	Positive	Positive	No
113	Health Center	Urban	Male	Male	No	No	1	58	58	7	7	0	20.8	Healthy	WhoStage 3	3	1314	1	1314	9.4	9.4	40	621	22.1786	2	0-2yrs	-0.9	ABC/3TC/NVP	NVP Based						0	ABC/3TC/NVP	ABC/3TC/NVP	NVP Based	No	No	No	No	Parent	Parent	Female	Female	Positive	Positive	No
114	District Hospital	Rural	Male	Male	No	No	4	100	100	14	14	0	14	Malnourished	WhoStage 2	2	408	0	408		Unknown	35	1617	57.75	4	3-5yrs	0.1	AZT/3TC/NVP	NVP Based	7	> 6 Months	D4T/3TC/NVP	NVP Based		2	ABC/3TC/NVP	ABC/3TC/NVP	NVP Based	Yes	Yes	No	No	Parent	Parent	Female	Female		Unknown	No
115	District Hospital	Rural	Male	Male		Unknown	0	62	62	5.6	5.6	-1	14.6	Malnourished	WhoStage 1	1			Unknown		Unknown	303	448	16	1	0-2yrs	-1	ABC/3TC/LVP/r	LVP/r Based						0	ABC/3TC/LVP/r	LVpr Based	LVP/r Based	No	No	No	No	Parent	Parent	Female	Female	Positive	Positive	No
116	District Hospital	Rural	Male	Male		Unknown	3	87	87	12	12	-1	15.9	Malnourished	WhoStage 1	1	678	1	678		Unknown	923	1601	57.1786	4	3-5yrs	0.1	ABC/3TC/NVP	NVP Based	14.3929	> 6 Months	AZT/3TC/LVP/r	LVPr Based		2	AZT/3TC/LVP/r	LVpr Based	LVP/r Based	Yes	Yes	No	No	Parent	Parent	Female	Female	Positive	Positive	Yes
117	Health Center	Urban	Male	Male	Yes	Yes	0	52	52	3	3	-2	11.1	Malnourished	WhoStage 1	1			Unknown		Unknown	14	600	21.4286	2	0-2yrs	-0.9	ABC/3TC/NVP	NVP Based	27.5	> 6 Months	ABC/3TC/LVP/r	LVPr Based		1	ABC/3TC/LVP/r	LVpr Based	LVP/r Based	No	No	No	No	Parent	Parent	Female	Female	Positive	Positive	No
118	Health Center	Urban	Male	Male	No	No	3	83	83	9	9	-2	13.1	Malnourished	WhoStage 1	1	577	1	577		Unknown	21	1143	40.8214	3	3-5yrs	-0.4	ABC/3TC/NVP	NVP Based						0	ABC/3TC/NVP	ABC/3TC/NVP	NVP Based	No	No	Yes	Yes	Other	Other	Female	Female		Unknown	No
119	Health Center	Urban	Female	Female		Unknown	2	76	76	8	8	0	13.9	Malnourished	WhoStage 3	3	445	0	445		Unknown	63	836	29.8571	2	0-2yrs	-0.6	ABC/3TC/EFV	ABC/3TC/EFV						0	ABC/3TC/EFV	Other	Other	No	No	No	No	Parent	Parent	Female	Female	Positive	Positive	Yes
120	District Hospital	Rural	Female	Female	No	No	1		unknown		unknown					Unknown	334	0	334	22.2	22.2	234	633	22.6071	2	0-2yrs	-0.9	AZT/3TC/NVP	NVP Based						0	AZT/3TC/NVP	AZT/3TC/NVP	NVP Based	No	No	No	No	Parent	Parent	Female	Female	Positive	Positive	Yes
121	District Hospital	Rural	Female	Female	No	No	2	86	86	13	13	2	17.6	Malnourished	WhoStage 1	1			Unknown		Unknown	28	1040	37.1429	3	3-5yrs	-0.5	ABC/3TC/NVP	NVP Based						0	ABC/3TC/NVP	ABC/3TC/NVP	NVP Based	No	No	No	No	Parent	Parent	Female	Female		Unknown	No
122	Health Center	Urban	Female	Female	Yes	Yes	0		unknown	3.5	3.5	-2			WhoStage 1	1			Unknown		Unknown	45	104	3.71429	0.3	0-2yrs	-1.3	ABC/3TC/LVP/r	LVP/r Based						0	ABC/3TC/LVP/r	LVpr Based	LVP/r Based	No	No	No	No	Parent	Parent	Female	Female	Positive	Positive	No
123	District Hospital	Peri-Urban	Male	Male	No	No	5	96	96	16	16	1	17.4	Malnourished	WhoStage 2	2	1137	1	1137	26	26		2126	75.9286	6	6-10yrs	0.5	AZT/3TC/EFV	Other	49	> 6 Months	ABC/3TC/EFV	Other		2	ABC/3TC/LVP/r	LVpr Based	LVP/r Based	Yes	Yes	No	No	Parent	Parent	Female	Female		Unknown	Yes
124	Health Center	Urban	Female	Female		Unknown	7		unknown		unknown				WhoStage 1	1	39	0	39		Unknown	12	2887	103.107	8	6-10yrs	1.2	ABC/3TC/NVP	NVP Based	47.8214	> 6 Months	AZT/3TC/LVP/r	LVPr Based		2	AZT/3TC/LVP/r	LVpr Based	LVP/r Based	No	No	No	No	Parent	Parent	Female	Female	Positive	Positive	No
125	District Hospital	Peri-Urban	Male	Male		Unknown	1		unknown	9	9	0			WhoStage 2	2			Unknown		Unknown	1580	2126	75.9286	6	6-10yrs	0.5	AZT/3TC/NVP	NVP Based	28.4643	> 6 Months	ABC/3TC/LVP/r	LVPr Based		1	ABC/3TC/LVP/r	LVpr Based	LVP/r Based	No	No	No	No	Parent	Parent	Female	Female		Unknown	No
126	District Hospital	Peri-Urban	Female	Female		Unknown	2	59	59	6	6	-1	17.2	Malnourished		Unknown			Unknown		Unknown	7	875	31.25	2	0-2yrs	-0.6	ABC/3TC/NVP	NVP Based						0	ABC/3TC/NVP	ABC/3TC/NVP	NVP Based	No	No	No	No	Parent	Parent	Female	Female		Unknown	No
127	District Hospital	Rural	Female	Female	No	No	0	59	59	6	6	-1	17.2	Malnourished	WhoStage 3	3	2163	1	2163		Unknown	62	340	12.1429	0.9	0-2yrs	-1.1	ABC/3TC/NVP	NVP Based	5.60714	6 Months & Below	AZT/3TC/ABC	Other		2	ABC/3TC/LVP/r	LVpr Based	LVP/r Based	No	No	No	No	Parent	Parent	Female	Female		Unknown	Yes
128	Health Center	Urban	Male	Male		Unknown	1	82	82	9	9	0	13.4	Malnourished	WhoStage 3	3	282	0	282		Unknown	98	648	23.1429	2	0-2yrs	-0.8	AZT/3TC/NVP	NVP Based	51.8571	> 6 Months	ABC/3TC/LVP/r	LVPr Based		1	ABC/3TC/LVP/r	LVpr Based	LVP/r Based	No	No		Unknown	Other	Other	Female	Female		Unknown	No
129	District Hospital	Rural	Female	Female	No	No	0		unknown	5	5	-1			WhoStage 1	1	999	1	999	16.8	16.8	232	318	11.3571	0.9	0-2yrs	-1.1	AZT/3TC/NVP	NVP Based	14.3571	> 6 Months	ABC/3TC/NVP	NVP Based		2	AZT/3TC/LVP/r	LVpr Based	LVP/r Based	Yes	Yes	No	No	Parent	Parent	Female	Female	Positive	Positive	No
130	Health Center	Urban	Male	Male	No	No	3	93	93	11	11	-1	12.7	Malnourished	WhoStage 3	3	33	0	33	1.4	1.4	45	1488	53.1429	4	3-5yrs	0	ABC/3TC/EFV	ABC/3TC/EFV	19	> 6 Months	AZT/3TC/LVP/r	LVPr Based		1	AZT/3TC/LVP/r	LVpr Based	LVP/r Based	No	No	No	No	Parent	Parent	Female	Female	Positive	Positive	Yes
131	District Hospital	Peri-Urban	Male	Male		Unknown	3	85	85	11	11	-1	15.2	Malnourished	WhoStage 1	1	806	1	806		Unknown	144	1520	54.2857	4	3-5yrs	0	ABC/3TC/EFV	ABC/3TC/EFV						0	ABC/3TC/EFV	Other	Other	No	No	No	No	Parent	Parent	Male	Male		Unknown	No
132	District Hospital	Rural	Male	Male	No	No	7	112	112	18	18	0	14.3	Malnourished	WhoStage 3	3			Unknown		Unknown	0	2890	103.214	8	6-10yrs	1.2	ABC/3TC/NVP	NVP Based						0	ABC/3TC/NVP	ABC/3TC/NVP	NVP Based	No	No	No	No	Parent	Parent	Female	Female	Positive	Positive	No
133	Health Center	Urban	Female	Female	No	No	6	110	110	21.2	21.2	0	17.5	Malnourished	WhoStage 1	1	442	0	442	11.3	11.3	105	2681	95.75	7	6-10yrs	1	AZT/3TC/NVP	NVP Based						0	AZT/3TC/NVP	AZT/3TC/NVP	NVP Based	No	No	No	No	Parent	Parent	Male	Male		Unknown	No
134	Health Center	Urban	Female	Female	Yes	Yes	0	53.5	53.5	4.7	4.7	-1	16.4	Malnourished	WhoStage 1	1	1690	1	1690		Unknown	95	363	12.9643	1	0-2yrs	-1.1	ABC/3TC/LVP/r	LVP/r Based						0	ABC/3TC/LVP/r	LVpr Based	LVP/r Based	No	No	No	No	Parent	Parent	Female	Female	Positive	Positive	No
135	District Hospital	Peri-Urban	Female	Female	No	No	3	96	96	19	19	2	20.6	Healthy	WhoStage 2	2	940	1	940		Unknown	0	1561	55.75	4	3-5yrs	0	ABC/3TC/NVP	NVP Based	39	> 6 Months	AZT/3TC/NVP	NVP Based		1	AZT/3TC/NVP	AZT/3TC/NVP	NVP Based		Unknown	No	No	Parent	Parent	Male	Male		Unknown	No
136	District Hospital	Rural	Male	Male	No	No	3		unknown	14	14	0			WhoStage 2	2	1129	1	1129	23	23	0	2622	93.6429	7	6-10yrs	1	AZT/3TC/NVP	NVP Based						0	AZT/3TC/NVP	AZT/3TC/NVP	NVP Based	No	No	No	No	Parent	Parent	Female	Female	Positive	Positive	No
137	District Hospital	Rural	Male	Male		Unknown	0		unknown		unknown					Unknown			Unknown		Unknown	297	713	25.4643	2	0-2yrs	-0.8	AZT/3TC/NVP	NVP Based						0	AZT/3TC/NVP	AZT/3TC/NVP	NVP Based	No	No	No	No	Parent	Parent	Female	Female	Positive	Positive	No
138	District Hospital	Rural	Male	Male	No	No	0		unknown	6	6	-1			WhoStage 1	1			Unknown		Unknown	43	131	4.67857	0.4	0-2yrs	-1.3	ABC/3TC/NVP	NVP Based	42.4286	> 6 Months	AZT/3TC/LVP/r	LVPr Based		1	AZT/3TC/LVP/r	LVpr Based	LVP/r Based	No	No	No	No	Parent	Parent	Female	Female	Positive	Positive	No
139	Health Center	Urban	Male	Male	No	No	5	104	104	17.5	17.5	1	16.2	Malnourished	WhoStage 3	3	1073	1	1073		Unknown	425	2508	89.5714	7	6-10yrs	0.9	AZT/3TC/NVP	NVP Based						0	AZT/3TC/NVP	AZT/3TC/NVP	NVP Based	No	No	Yes	Yes	Relative	Relative	Male	Male		Unknown	Yes
140	District Hospital	Rural	Male	Male		Unknown	1	73	73	7	7	0	13.1	Malnourished	WhoStage 2	2			Unknown		Unknown	6	722	25.7857	2	0-2yrs	-0.8	ABC/3TC/NVP	NVP Based						0	ABC/3TC/NVP	ABC/3TC/NVP	NVP Based	No	No	No	No	Parent	Parent	Female	Female	Positive	Positive	No
141	Health Center	Urban	Male	Male	No	No	3	95	95	12	12	-1	13.3	Malnourished	WhoStage 2	2	1056	1	1056	23	23	38	1440	51.4286	4	3-5yrs	-0.1	ABC/3TC/NVP	NVP Based						0	ABC/3TC/NVP	ABC/3TC/NVP	NVP Based	No	No	No	No	Parent	Parent	Male	Male	Positive	Positive	No
142	District Hospital	Rural	Female	Female		Unknown	8		unknown		unknown				WhoStage 1	1	1671	1	1671		Unknown		2466	88.0714	7	6-10yrs	0.9	AZT/3TC/NVP	NVP Based						0	AZT/3TC/NVP	AZT/3TC/NVP	NVP Based	No	No	No	No	Other	Other	Female	Female	Positive	Positive	No
143	District Hospital	Rural	Female	Female	No	No	3	98	98	15	15	0	15.6	Malnourished	WhoStage 1	1	1946	1	1946		Unknown		2322	82.9286	6	6-10yrs	0.7	ABC/3TC/NVP	NVP Based						0	ABC/3TC/NVP	ABC/3TC/NVP	NVP Based	No	No	No	No	Parent	Parent	Female	Female	Positive	Positive	No
144	District Hospital	Rural	Male	Male		Unknown	1		unknown	19	19	4			WhoStage 2	2	912	1	912		Unknown	23	668	23.8571	2	0-2yrs	-0.8	AZT/3TC/NVP	NVP Based						0	AZT/3TC/NVP	AZT/3TC/NVP	NVP Based	No	No	No	No	Relative	Relative	Female	Female		Unknown	No
145	District Hospital	Rural	Male	Male	No	No	1	80	80	6	6	-1	9.4	Malnourished	WhoStage 1	1			Unknown		Unknown	28	1191	42.5357	3	3-5yrs	-0.3	AZT/3TC/NVP	NVP Based						0	AZT/3TC/NVP	AZT/3TC/NVP	NVP Based	No	No	No	No	Parent	Parent	Female	Female	Positive	Positive	No
146	District Hospital	Rural	Female	Female	No	No	4		unknown	11	11	-1			WhoStage 1	1	485	0	485		Unknown	122	1740	62.1429	5	3-5yrs	0.2	AZT/3TC/NVP	NVP Based	13.0714	> 6 Months	D4T/3TC/NVP	NVP Based	AZT/3TC/NVP	2	ABC/3TC/NVP	ABC/3TC/NVP	NVP Based	Yes	Yes	No	No	Parent	Parent	Female	Female		Unknown	No
147	Health Center	Urban	Female	Female	No	No	0	63	63	6.6	6.6	0	16.6	Malnourished	WhoStage 3	3	1104	1	1104		Unknown	28	298	10.6429	0.8	0-2yrs	-1.2	ABC/3TC/LVP/r	LVP/r Based						0	ABC/3TC/LVP/r	LVpr Based	LVP/r Based	No	No	No	No	Parent	Parent	Female	Female	Positive	Positive	No
148	Health Center	Urban	Male	Male	No	No	0	71.5	71.5	7.1	7.1	0	13.9	Malnourished	WhoStage 2	2	2000	1	2000		Unknown	35	1700	60.7143	5	3-5yrs	0.2	ABC/3TC/EFV	ABC/3TC/EFV						0	ABC/3TC/EFV	Other	Other	No	No	Yes	Yes	Relative	Relative	Female	Female		Unknown	Yes
149	District Hospital	Rural	Male	Male	Yes	Yes	0		unknown	6	6	-1			WhoStage 1	1			Unknown		Unknown	71	112	4	0.3	0-2yrs	-1.3	ABC/3TC/LVP/r	LVP/r Based						0	ABC/3TC/LVP/r	LVpr Based	LVP/r Based	No	No	No	No	Parent	Parent	Female	Female	Positive	Positive	No
150	Health Center	Urban	Male	Male	No	No	5	114	114	20	20	2	15.4	Malnourished	WhoStage 3	3	434	0	434		Unknown	25	2158	77.0714	6	6-10yrs	0.6	ABC/3TC/NVP	NVP Based						0	ABC/3TC/NVP	ABC/3TC/NVP	NVP Based	No	No		Unknown	Relative	Relative	Female	Female		Unknown	No
151	Health Center	Urban	Male	Male	Yes	Yes	0		unknown	4	4	-1			WhoStage 1	1			Unknown		Unknown	259	302	10.7857	0.8	0-2yrs	-1.2	ABC/3TC/LVP/r	LVP/r Based						0	ABC/3TC/LVP/r	LVpr Based	LVP/r Based	No	No	No	No	Parent	Parent	Female	Female	Positive	Positive	No
152	District Hospital	Rural	Female	Female		Unknown	5		unknown		unknown				WhoStage 1	1	418	0	418		Unknown	0	2128	76	6	6-10yrs	0.5	ABC/3TC/NVP	NVP Based						0	ABC/3TC/NVP	ABC/3TC/NVP	NVP Based	No	No	No	No	Parent	Parent	Female	Female	Positive	Positive	No
153	Health Center	Urban	Female	Female	No	No	7	114	114	16	16	-1	12.3	Malnourished	WhoStage 1	1	1582	1	1582	20	20	0	3399	121.393	9	6-10yrs	1.7	ABC/3TC/EFV	ABC/3TC/EFV						0	ABC/3TC/EFV	Other	Other	No	No	No	No	Parent	Parent	Male	Male	Negative	Negative	No
154	Health Center	Urban	Male	Male	No	No	1	76	76	10	10	1	17.3	Malnourished	WhoStage 1	1	1053	1	1053	20.6	20.6	89	654	23.3571	2	0-2yrs	-0.8	ABC/3TC/NVP	NVP Based	52.0714	> 6 Months	ABC/3TC/EFV	Other		1	ABC/3TC/EFV	Other	Other	Yes	Yes	No	No	Parent	Parent	Female	Female	Positive	Positive	No
155	Health Center	Urban	Female	Female	Yes	Yes	0	61	61	5	5	-1	13.4	Malnourished	WhoStage 1	1			Unknown		Unknown	192	360	12.8571	1	0-2yrs	-1.1	ABC/3TC/NVP	NVP Based	9.39286	> 6 Months	AZT/3TC/ABC	Other	ABC/3TC/NVP	3	ABC/3TC/EFV	Other	Other	No	No	No	No	Parent	Parent	Female	Female		Unknown	Yes
156	Health Center	Urban	Male	Male	No	No	5	104	104	14	14	0	12.9	Malnourished	WhoStage 2	2	204	0	204		Unknown	33	2096	74.8571	6	6-10yrs	0.5	AZT/3TC/NVP	NVP Based						0	AZT/3TC/NVP	AZT/3TC/NVP	NVP Based	No	No	No	No	Parent	Parent	Female	Female		Unknown	No
157	Health Center	Urban	Male	Male	No	No	4	94	94	12	12	-1	13.6	Malnourished	WhoStage 2	2	7	0	7	0.14	0.14	4	1704	60.8571	5	3-5yrs	0.2	ABC/3TC/NVP	NVP Based						0	ABC/3TC/NVP	ABC/3TC/NVP	NVP Based	No	No	No	No	Parent	Parent	Female	Female	Positive	Positive	No
158	District Hospital	Peri-Urban	Male	Male		Unknown	4	115	115	19	19	2	14.4	Malnourished	WhoStage 1	1	1054	1	1054	14.2	14.2	758	2430	86.7857	7	6-10yrs	0.8	ABC/3TC/NVP	NVP Based						0	AZT/3TC/NVP	AZT/3TC/NVP	NVP Based	No	No	Yes	Yes	Relative	Relative	Female	Female		Unknown	No
159	District Hospital	Peri-Urban	Male	Male		Unknown	4	90	90	17	17	1	21	Healthy	WhoStage 2	2			Unknown	19.83	19.83	18	1585	56.6071	4	3-5yrs	0	ABC/3TC/NVP	NVP Based	48.25	> 6 Months	AZT/3TC/LVP/r	LVPr Based		1	AZT/3TC/LVP/r	LVpr Based	LVP/r Based	No	No	No	No	Parent	Parent	Female	Female	Positive	Positive	No
160	District Hospital	Rural	Male	Male	Yes	Yes	0		unknown	7.5	7.5	0			WhoStage 1	1			Unknown		Unknown	414	384	13.7143	1	0-2yrs	-1.1	AZT/3TC/NVP	NVP Based	60.8929	> 6 Months	ABC/3TC/NVP	NVP Based		1	ABC/3TC/NVP	ABC/3TC/NVP	NVP Based	Yes	Yes	No	No	Parent	Parent	Female	Female	Positive	Positive	No
161	District Hospital	Rural	Female	Female	Yes	Yes	1		unknown		unknown					Unknown			Unknown		Unknown	14	1130	40.3571	3	3-5yrs	-0.4	AZT/3TC/NVP	NVP Based	36.3571	> 6 Months	ABC/3TC/NVP	NVP Based		1	ABC/3TC/NVP	ABC/3TC/NVP	NVP Based	Yes	Yes	No	No	Parent	Parent	Female	Female	Positive	Positive	No
162	District Hospital	Peri-Urban	Male	Male		Unknown	8	118	118	23	23	1	16.5	Malnourished	WhoStage 2	2	506	1	506		Unknown	515	3719	132.821	10	6-10yrs	2	ABC/3TC/NVP	NVP Based	22.6071	> 6 Months	AZT/3TC/LVP/r	LVPr Based		1	AZT/3TC/LVP/r	LVpr Based	LVP/r Based	No	No	No	No	Parent	Parent	Female	Female	Positive	Positive	No
163	Health Center	Urban	Female	Female		Unknown	2		unknown		unknown				WhoStage 1	1			Unknown		Unknown	0	520	18.5714	1	0-2yrs	-1	ABC/3TC/NVP	NVP Based						0	ABC/3TC/NVP	ABC/3TC/NVP	NVP Based	No	No	No	No	Parent	Parent	Female	Female	Positive	Positive	No
164	Health Center	Urban	Male	Male	Yes	Yes	0	60.5	60.5	6.5	6.5	-1	17.8	Malnourished	WhoStage 1	1	1796	1	1796	21	21	37	86	3.07143	0.2	0-2yrs	-1.4	ABC/3TC/LVP/r	LVP/r Based						0	ABC/3TC/LVP/r	LVpr Based	LVP/r Based	No	No	No	No	Parent	Parent	Female	Female	Positive	Positive	No
165	District Hospital	Rural	Male	Male		Unknown	2		unknown		unknown				WhoStage 2	2	574	1	574	9.2	9.2		1190	42.5	3	3-5yrs	-0.3	AZT/3TC/NVP	NVP Based						0	AZT/3TC/NVP	AZT/3TC/NVP	NVP Based	No	No	No	No	Parent	Parent	Female	Female	Positive	Positive	No
166	District Hospital	Rural	Male	Male	No	No	1	68	68	8.6	8.6	0	18.6	Healthy		Unknown	1647	1	1647		Unknown	234	746	26.6429	2	0-2yrs	-0.8	ABC/3TC/NVP	NVP Based						0	ABC/3TC/NVP	ABC/3TC/NVP	NVP Based	No	No	No	No	Parent	Parent	Female	Female	Positive	Positive	No
167	District Hospital	Rural	Male	Male	No	No	2	91	91	11	11	1	13.3	Malnourished	WhoStage 1	1	710	1	710		Unknown	123	897	32.0357	3	3-5yrs	-0.6	AZT/3TC/NVP	NVP Based						0	AZT/3TC/NVP	AZT/3TC/NVP	NVP Based	No	No	Yes	Yes	Relative	Relative	Female	Female		Unknown	No
168	Health Center	Urban	Male	Male		Unknown	9		unknown		unknown				WhoStage 2	2	519	1	519	14	14	0	3486	124.5	10	6-10yrs	1.8	AZT/3TC/NVP	NVP Based						0	AZT/3TC/NVP	AZT/3TC/NVP	NVP Based	No	No	No	No	Parent	Parent	Male	Male	Positive	Positive	No
169	District Hospital	Rural	Male	Male	No	No	7	124	124	19	19	0	12.4	Malnourished	WhoStage 2	2	175	0	175		Unknown	62	2766	98.7857	8	6-10yrs	1.1	ABC/3TC/NVP	NVP Based	5.78571	6 Months & Below	AZT/3TC/NVP	NVP Based		1	AZT/3TC/NVP	AZT/3TC/NVP	NVP Based	No	No	Yes	Yes	Relative	Relative	Female	Female		Unknown	No
170	Health Center	Urban	Male	Male	Yes	Yes	2	75.8	75.8	7.5	7.5	0	13.1	Malnourished	WhoStage 2	2	367	0	367	7.34	7.34	44	1109	39.6071	3	3-5yrs	-0.4	ABC/3TC/NVP	NVP Based	36.8571	> 6 Months	TDF/3TC/LVP/r	LVPr Based		2	AZT/3TC/LVP/r	LVpr Based	LVP/r Based	No	No	No	No	Parent	Parent	Female	Female	Positive	Positive	No
171	Health Center	Urban	Female	Female		Unknown	1		unknown	9	9	0			WhoStage 2	2	298	0	298		Unknown	17	598	21.3571	2	0-2yrs	-0.9	ABC/3TC/NVP	NVP Based						0	ABC/3TC/NVP	ABC/3TC/NVP	NVP Based	No	No	No	No	Parent	Parent	Female	Female		Unknown	No
172	Health Center	Urban	Female	Female	Yes	Yes	0	54	54	4.5	4.5	-1	15.4	Malnourished	WhoStage 1	1			Unknown		Unknown	4	98	3.5	0.3	0-2yrs	-1.3	ABC/3TC/LVP/r	LVP/r Based						0	ABC/3TC/LVP/r	LVpr Based	LVP/r Based	No	No	No	No	Parent	Parent	Female	Female	Positive	Positive	No
173	Health Center	Urban	Female	Female		Unknown	4	107	107	16	16	1	14	Malnourished	WhoStage 1	1	1145	1	1145		Unknown	14	184	6.57143	0.5	0-2yrs	-1.3	AZT/3TC/NVP	NVP Based						0	AZT/3TC/NVP	AZT/3TC/NVP	NVP Based	No	No	No	No	Parent	Parent	Female	Female	Positive	Positive	No
174	District Hospital	Peri-Urban	Male	Male	No	No	2	100	100	15	15	2	15	Malnourished	WhoStage 3	3	951	1	951	6.47	6.47	26	1094	39.0714	3	3-5yrs	-0.4	ABC/3TC/EFV	ABC/3TC/EFV						0	ABC/3TC/EFV	Other	Other	No	No	No	No	Parent	Parent	Female	Female	Positive	Positive	Yes
175	District Hospital	Rural	Female	Female	No	No	0	60	60	6	6	-1	16.7	Malnourished	WhoStage 4	4			Unknown		Unknown	28	297	10.6071	0.8	0-2yrs	-1.2	AZT/3TC/NVP	NVP Based						0	AZT/3TC/NVP	AZT/3TC/NVP	NVP Based	No	No	No	No	Parent	Parent	Female	Female	Positive	Positive	No
176	District Hospital	Peri-Urban	Male	Male	No	No	1	75	75	7	7	0	12.4	Malnourished	WhoStage 3	3	796	1	796	13.9	13.9		514	18.3571	1	0-2yrs	-1	ABC/3TC/EFV	ABC/3TC/EFV						0	ABC/3TC/EFV	Other	Other	No	No	No	No	Parent	Parent	Male	Male		Unknown	No
177	District Hospital	Rural	Male	Male	No	No	2	78.5	78.5	8	8	0	13	Malnourished	WhoStage 2	2	462	0	462		Unknown	160	1116	39.8571	3	3-5yrs	-0.4	AZT/3TC/NVP	NVP Based						0	AZT/3TC/NVP	AZT/3TC/NVP	NVP Based	No	No	No	No	Parent	Parent	Female	Female	Positive	Positive	No
178	District Hospital	Rural	Male	Male	No	No	1		unknown		unknown					Unknown			Unknown		Unknown	1152	1608	57.4286	4	3-5yrs	0.1	ABC/3TC/EFV	ABC/3TC/EFV						0	ABC/3TC/EFV	Other	Other	No	No	No	No	Parent	Parent	Female	Female	Positive	Positive	Yes
179	Health Center	Urban	Male	Male		Unknown	4	96	96	17	17	1	18.4	Malnourished	WhoStage 2	2	1598	1	1598		Unknown	86	1828	65.2857	5	3-5yrs	0.3	ABC/3TC/NVP	NVP Based						0	ABC/3TC/NVP	ABC/3TC/NVP	NVP Based	No	No	No	No	Parent	Parent	Male	Male	Positive	Positive	No
180	Health Center	Urban	Male	Male		Unknown	4		unknown		unknown				WhoStage 2	2	814	1	814		Unknown		1625	58.0357	4	3-5yrs	0.1	AZT/3TC/NVP	NVP Based						0	AZT/3TC/NVP	AZT/3TC/NVP	NVP Based	No	No	Yes	Yes	Relative	Relative	Female	Female		Unknown	No
181	District Hospital	Rural	Male	Male	Yes	Yes	0		unknown		unknown					Unknown			Unknown		Unknown		287	10.25	0.8	0-2yrs	-1.2	AZT/3TC/NVP	NVP Based	10.75	> 6 Months	ABC/3TC/NVP	NVP Based		1	ABC/3TC/NVP	ABC/3TC/NVP	NVP Based	Yes	Yes	No	No	Parent	Parent	Female	Female	Positive	Positive	No
182	District Hospital	Rural	Male	Male		Unknown	1		unknown	9.5	9.5	0			WhoStage 2	2	1755	1	1755		Unknown	75	1164	41.5714	3	3-5yrs	-0.3	AZT/3TC/NVP	NVP Based						0	AZT/3TC/NVP	AZT/3TC/NVP	NVP Based	No	No	No	No	Parent	Parent	Female	Female	Positive	Positive	No
183	District Hospital	Peri-Urban	Male	Male	No	No	3	85	85	13	13	0	18	Malnourished	WhoStage 3	3	375	0	375		Unknown	27	1195	42.6786	3	3-5yrs	-0.3	ABC/3TC/NVP	NVP Based						0	ABC/3TC/NVP	ABC/3TC/NVP	NVP Based	No	No	No	No	Parent	Parent	Female	Female	Positive	Positive	No
184	District Hospital	Peri-Urban	Female	Female	Yes	Yes	1	75	75	11	11	1	19.6	Healthy	WhoStage 2	2	761	1	761	18.13	18.13	68	527	18.8214	1	0-2yrs	-1	ABC/3TC/NVP	NVP Based						0	ABC/3TC/NVP	ABC/3TC/NVP	NVP Based	No	No	No	No	Parent	Parent	Female	Female	Positive	Positive	No
185	District Hospital	Rural	Male	Male	Yes	Yes	0		unknown	6.4	6.4	-1			WhoStage 1	1			Unknown		Unknown	71	122	4.35714	0.3	0-2yrs	-1.3	ABC/3TC/LVP/r	LVP/r Based						0	ABC/3TC/LVP/r	LVpr Based	LVP/r Based	No	No	No	No	Parent	Parent	Female	Female	Positive	Positive	No
186	District Hospital	Peri-Urban	Female	Female		Unknown	1		unknown		unknown				WhoStage 2	2	422	0	422		Unknown	132	617	22.0357	2	0-2yrs	-0.9	AZT/3TC/NVP	NVP Based						0	AZT/3TC/NVP	AZT/3TC/NVP	NVP Based	No	No	No	No	Parent	Parent	Female	Female	Positive	Positive	No
187	District Hospital	Rural	Male	Male		Unknown	2	76	76	9	9	0	15.6	Malnourished	WhoStage 1	1	414	0	414		Unknown	17	952	34	3	3-5yrs	-0.5	ABC/3TC/NVP	NVP Based	28.9643	> 6 Months	AZT/3TC/LVP/r	LVPr Based		1	AZT/3TC/LVP/r	LVpr Based	LVP/r Based	No	No	No	No	Parent	Parent	Female	Female	Positive	Positive	No
188	Health Center	Urban	Female	Female		Unknown	5		unknown		unknown				WhoStage 2	2			Unknown		Unknown		2384	85.1429	7	6-10yrs	0.8	AZT/3TC/NVP	NVP Based	81.0357	> 6 Months	TDF/3TC/LVP/r	LVPr Based		1	TDF/3TC/LVP/r	LVpr Based	LVP/r Based	No	No	No	No	Parent	Parent	Female	Female		Unknown	No
189	District Hospital	Rural	Male	Male	No	No	0		unknown		unknown				WhoStage 1	1			Unknown		Unknown	0	534	19.0714	2	0-2yrs	-0.9	AZT/3TC/NVP	NVP Based						0	AZT/3TC/NVP	AZT/3TC/NVP	NVP Based	No	No	No	No	Parent	Parent	Female	Female	Positive	Positive	No
190	District Hospital	Rural	Male	Male		Unknown	1	72.5	72.5	8.15	8.15	0	15.5	Malnourished	WhoStage 3	3			Unknown		Unknown	14	680	24.2857	2	0-2yrs	-0.8	AZT/3TC/ABC	Other	20.3929	> 6 Months	ABC/3TC/NVP	NVP Based		1	ABC/3TC/NVP	ABC/3TC/NVP	NVP Based	No	No	No	No	Parent	Parent	Female	Female	Positive	Positive	No
191	Health Center	Urban	Female	Female	No	No	10	126.5	126.5	24	24	0	15	Malnourished	WhoStage 2	2	328	0	328	11	11	20	3867	138.107	11	>10yrs	2.1	AZT/3TC/EFV	Other	63.5	> 6 Months	TDF/3TC/ATV/r	Other		1	TDF/3TC/ATV/r	Other	Other	No	No	No	No	Parent	Parent	Female	Female	Positive	Positive	No
192	District Hospital	Rural	Male	Male		Unknown	2		unknown		unknown				WhoStage 1	1	273	0	273		Unknown	0	992	35.4286	3	3-5yrs	-0.5	ABC/3TC/NVP	NVP Based						0	ABC/3TC/NVP	ABC/3TC/NVP	NVP Based	No	No	No	No	Parent	Parent	Female	Female	Positive	Positive	No
193	District Hospital	Rural	Male	Male		Unknown	4		unknown		unknown				WhoStage 3	3	238	0	238	6.8	6.8	28	1742	62.2143	5	3-5yrs	0.2	ABC/3TC/NVP	NVP Based						0	ABC/3TC/NVP	ABC/3TC/NVP	NVP Based	No	No	No	No	Parent	Parent	Male	Male	Negative	Negative	No
194	Health Center	Urban	Male	Male		Unknown	2	81	81	9	9	0	13.7	Malnourished	WhoStage 4	4	88	0	88		Unknown	1	927	33.1071	3	3-5yrs	-0.6	ABC/3TC/LVP/r	LVP/r Based						0	ABC/3TC/LVP/r	LVpr Based	LVP/r Based	No	No	No	No	Parent	Parent	Female	Female	Positive	Positive	Yes
195	District Hospital	Rural	Male	Male	No	No	11	131	131	30	30	1	17.5	Malnourished	WhoStage 4	4	553	1	553		Unknown		4051	144.679	11	>10yrs	2.3	AZT/3TC/NVP	NVP Based						0	AZT/3TC/NVP	AZT/3TC/NVP	NVP Based	No	No	Yes	Yes	Relative	Relative	Male	Male		Unknown	No
196	District Hospital	Rural	Female	Female	Yes	Yes	5		unknown	5.8	5.8	-3			WhoStage 1	1			Unknown		Unknown	441	2309	82.4643	6	6-10yrs	0.7	ABC/3TC/NVP	NVP Based						0	ABC/3TC/NVP	ABC/3TC/NVP	NVP Based	No	No	No	No	Parent	Parent	Female	Female	Positive	Positive	No
197	Health Center	Urban	Female	Female		Unknown	3	91	91	13	13	0	15.7	Malnourished	WhoStage 2	2	450	0	450	15	15	119	1326	47.3571	4	3-5yrs	-0.2	AZT/3TC/EFV	Other	72.25	> 6 Months	ABC/3TC/LVP/r	LVPr Based		1	ABC/3TC/LVP/r	LVpr Based	LVP/r Based	No	No	No	No	Parent	Parent	Male	Male		Unknown	No
198	Health Center	Urban	Male	Male	No	No	9	133	133	25	25	1	14.1	Malnourished	WhoStage 4	4	424	0	424		Unknown	14	3402	121.5	9	6-10yrs	1.7	ABC/3TC/EFV	ABC/3TC/EFV						0	ABC/3TC/EFV	Other	Other	No	No	No	No	Parent	Parent	Female	Female	Positive	Positive	No
199	Health Center	Urban	Female	Female	Yes	Yes	0		unknown	4	4	-1			WhoStage 1	1			Unknown		Unknown	17	103	3.67857	0.3	0-2yrs	-1.3	ABC/3TC/LVP/r	LVP/r Based						0	ABC/3TC/LVP/r	LVpr Based	LVP/r Based	No	No	No	No	Parent	Parent	Female	Female	Positive	Positive	No
200	Health Center	Urban	Male	Male	No	No	1	83	83	13	13	2	18.9	Healthy	WhoStage 1	1	1450	1	1450		Unknown	0	654	23.3571	2	0-2yrs	-0.8	ABC/3TC/NVP	NVP Based						0	ABC/3TC/NVP	ABC/3TC/NVP	NVP Based	No	No	No	No	Parent	Parent	Female	Female		Unknown	No
201	District Hospital	Peri-Urban	Male	Male		Unknown	6	111	111	21	21	0	17	Malnourished	WhoStage 1	1	523	1	523	14.56	14.56	37	2288	81.7143	6	6-10yrs	0.7	ABC/3TC/EFV	ABC/3TC/EFV	2.46429	6 Months & Below	AZT/3TC/EFV	Other		1	AZT/3TC/EFV	Other	Other		Unknown	No	No	Parent	Parent	Female	Female		Unknown	Yes
202	District Hospital	Rural	Male	Male		Unknown	4	93	93	12.5	12.5	0	14.5	Malnourished	WhoStage 3	3			Unknown		Unknown		1550	55.3571	4	3-5yrs	0	AZT/3TC/NVP	NVP Based	28.6429	> 6 Months	ABC/3TC/NVP	NVP Based		2	AZT/3TC/LVP/r	LVpr Based	LVP/r Based	Yes	Yes	No	No	Parent	Parent	Female	Female	Positive	Positive	No
203	Health Center	Urban	Male	Male		Unknown	7		unknown		unknown				WhoStage 3	3	301	0	301	7.5	7.5	34	2660	95	7	6-10yrs	1	D4T/3TC/NVP	Other	87.0357	> 6 Months	AZT/3TC/NVP	NVP Based		1	AZT/3TC/NVP	AZT/3TC/NVP	NVP Based	Yes	Yes	Yes	Yes	Relative	Relative	Male	Male		Unknown	No
204	District Hospital	Rural	Male	Male		Unknown	6	105	105	14	14	-1	12.7	Malnourished	WhoStage 2	2	798	1	798		Unknown	30	2258	80.6429	6	6-10yrs	0.7	ABC/3TC/NVP	NVP Based						0	ABC/3TC/NVP	ABC/3TC/NVP	NVP Based	No	No	No	No	Parent	Parent	Female	Female	Positive	Positive	No
205	District Hospital	Rural	Male	Male		Unknown	11	136	136	28	28	0	15.1	Malnourished	WhoStage 1	1	440	0	440		Unknown	63	4367	155.964	12	>10yrs	2.6	AZT/3TC/NVP	NVP Based						0	AZT/3TC/NVP	AZT/3TC/NVP	NVP Based	No	No	No	No	Parent	Parent	Female	Female	Negative	Negative	No
206	Health Center	Urban	Female	Female	No	No	4	99	99	16	16	1	16.3	Malnourished	WhoStage 2	2	856	1	856	19.9	19.9	356	2173	77.6071	6	6-10yrs	0.6	AZT/3TC/NVP	NVP Based						0	AZT/3TC/NVP	AZT/3TC/NVP	NVP Based	No	No	No	No	Parent	Parent	Male	Male	Positive	Positive	No
207	Health Center	Urban	Female	Female		Unknown	5	118	118	19	19	2	13.6	Malnourished	WhoStage 2	2	781	1	781		Unknown	0	1129	40.3214	3	3-5yrs	-0.4	ABC/3TC/NVP	NVP Based						0	ABC/3TC/NVP	ABC/3TC/NVP	NVP Based	No	No	No	No	Other	Other	Female	Female	Negative	Negative	No
208	District Hospital	Peri-Urban	Male	Male	No	No	5		unknown	14	14	0			WhoStage 3	3	587	1	587	6	6	23	2042	72.9286	6	6-10yrs	0.5	AZT/3TC/NVP	NVP Based						0	AZT/3TC/NVP	AZT/3TC/NVP	NVP Based	No	No	No	No	Parent	Parent	Female	Female	Positive	Positive	No
209	Health Center	Urban	Male	Male	No	No	2	88	88	13	13	2	16.8	Malnourished	WhoStage 1	1	1015	1	1015	10	10	84	1059	37.8214	3	3-5yrs	-0.4	AZT/3TC/EFV	Other	105.393	> 6 Months	ABC/3TC/LVP/r	LVPr Based		1	ABC/3TC/LVP/r	LVpr Based	LVP/r Based	No	No	No	No	Parent	Parent	Female	Female		Unknown	Yes
210	Health Center	Urban	Female	Female		Unknown	4	106	106	15	15	0	13.3	Malnourished	WhoStage 1	1	1778	1	1778		Unknown		816	29.1429	2	0-2yrs	-0.7	ABC/3TC/NVP	NVP Based						0	ABC/3TC/NVP	ABC/3TC/NVP	NVP Based	No	No	No	No	Parent	Parent	Female	Female	Positive	Positive	No
211	District Hospital	Rural	Female	Female	No	No	6		unknown	18	18	0			WhoStage 1	1	1148	1	1148		Unknown	56	2779	99.25	8	6-10yrs	1.1	AZT/3TC/NVP	NVP Based	0.464286	6 Months & Below	AZT/3TC/EFV	Other		1	AZT/3TC/EFV	Other	Other	Yes	Yes	Yes	Yes		Unknown	Female	Female		Unknown	No
212	Health Center	Urban	Male	Male	Yes	Yes	0	56	56	4.5	4.5	-1	14.3	Malnourished	WhoStage 1	1	1680	1	1680	13	13	269	322	11.5	0.9	0-2yrs	-1.1	AZT/3TC/LVP/r	LVP/r Based						0	AZT/3TC/LVP/r	LVpr Based	LVP/r Based	No	No	No	No	Parent	Parent	Female	Female	Positive	Positive	No
213	Health Center	Urban	Male	Male		Unknown	5		unknown		unknown				WhoStage 2	2	520	1	520		Unknown	41	1944	69.4286	5	3-5yrs	0.4	AZT/3TC/NVP	NVP Based	0.714286	6 Months & Below	AZT/3TC/EFV	Other		1	AZT/3TC/EFV	Other	Other	Yes	Yes		Unknown		Unknown	Female	Female	Positive	Positive	No
214	Health Center	Urban	Male	Male	No	No	4	96.9	96.9	15	15	0	16	Malnourished	WhoStage 1	1	589	1	589	13.7	13.7	35	1779	63.5357	5	3-5yrs	0.2	ABC/3TC/EFV	ABC/3TC/EFV						0	ABC/3TC/EFV	Other	Other	No	No	No	No	Parent	Parent	Female	Female	Positive	Positive	No
215	District Hospital	Rural	Female	Female		Unknown	2		unknown		unknown				WhoStage 3	3			Unknown		Unknown	90	1010	36.0714	3	3-5yrs	-0.5	AZT/3TC/NVP	NVP Based						0	AZT/3TC/NVP	AZT/3TC/NVP	NVP Based	No	No	No	No	Parent	Parent	Female	Female	Positive	Positive	Yes
216	Health Center	Urban	Male	Male		Unknown	7		unknown		unknown				WhoStage 3	3	372	0	372		Unknown	0	2988	106.714	8	6-10yrs	1.3	ABC/3TC/EFV	ABC/3TC/EFV	8.25	> 6 Months	ABC/3TC/NVP	NVP Based		1	ABC/3TC/NVP	ABC/3TC/NVP	NVP Based	Yes	Yes		Unknown	Relative	Relative	Female	Female		Unknown	Yes
217	Health Center	Urban	Male	Male		Unknown	2		unknown		unknown				WhoStage 3	3	1295	1	1295		Unknown	31	1011	36.1071	3	3-5yrs	-0.5	AZT/3TC/NVP	NVP Based						0	AZT/3TC/NVP	AZT/3TC/NVP	NVP Based	No	No	No	No	Parent	Parent	Female	Female	Positive	Positive	No
218	Health Center	Urban	Male	Male	No	No	1	71	71	9	9	0	17.9	Malnourished		0	557	1	557	7.7	7.7	14	565	20.1786	2	0-2yrs	-0.9	ABC/3TC/NVP	NVP Based	3.57143	6 Months & Below	ABC/3TC	Other		2	ABC/3TC/NVP	ABC/3TC/NVP	NVP Based	No	No	No	No	Parent	Parent	Female	Female	Positive	Positive	Yes
219	Health Center	Urban	Male	Male	No	No	4	106	106	16.5	16.5	1	14.7	Malnourished	WhoStage 1	1	670	1	670		Unknown	158	1981	70.75	5	3-5yrs	0.4	D4T/3TC/EFV	Other	80.1429	> 6 Months	AZT/3TC/EFV	Other		1	AZT/3TC/EFV	Other	Other	Yes	Yes	No	No	Parent	Parent	Male	Male	Positive	Positive	No
220	Health Center	Urban	Male	Male		Unknown	4		unknown		unknown				WhoStage 2	2	430	0	430	13.6	13.6	0	1556	55.5714	4	3-5yrs	0	ABC/3TC/NVP	NVP Based						0	ABC/3TC/NVP	ABC/3TC/NVP	NVP Based	No	No	No	No	Parent	Parent	Female	Female	Positive	Positive	No
221	District Hospital	Rural	Male	Male	No	No	1		unknown		unknown				WhoStage 4	4	3414	1	3414		Unknown	36	540	19.2857	2	0-2yrs	-0.9	AZT/3TC/NVP	NVP Based	53.6071	> 6 Months	ABC/3TC/LVP/r	LVPr Based		1	ABC/3TC/LVP/r	LVpr Based	LVP/r Based	No	No	No	No	Parent	Parent	Female	Female	Positive	Positive	No
222	District Hospital	Peri-Urban	Male	Male		Unknown	10	127	127	25	25	0	15.5	Malnourished	WhoStage 1	1			Unknown	13	13	17	3728	133.143	10	6-10yrs	2	TDF/3TC/NVP	Other						0	TDF/3TC/NVP	ABC/3TC/NVP	NVP Based	No	No	No	No	Parent	Parent	Female	Female		Unknown	No
223	Health Center	Urban	Female	Female	No	No	3	81	81	9.5	9.5	-1	14.5	Malnourished	WhoStage 2	2	524	1	524	7.8	7.8	35	1137	40.6071	3	3-5yrs	-0.4	AZT/3TC/NVP	NVP Based						0	AZT/3TC/NVP	AZT/3TC/NVP	NVP Based	No	No	No	No	Parent	Parent	Female	Female	Positive	Positive	No
224	District Hospital	Peri-Urban	Male	Male		Unknown	6		unknown		unknown				WhoStage 3	3	1654	1	1654	29.5	29.5		2719	97.1071	7	6-10yrs	1.1	ABC/3TC/EFV	ABC/3TC/EFV						0	ABC/3TC/EFV	Other	Other	No	No	No	No	Parent	Parent	Male	Male		Unknown	Yes
225	Health Center	Urban	Female	Female	No	No	7	114	114	20	20	0	15.4	Malnourished	WhoStage 2	2	955	1	955	19.4	19.4	21	2908	103.857	8	6-10yrs	1.3	ABC/3TC/NVP	NVP Based	0.428571	6 Months & Below	ABC/3TC/EFV	Other		2	AZT/3TC/EFV	Other	Other	Yes	Yes	No	No	Parent	Parent	Female	Female	Positive	Positive	No
226	Health Center	Urban	Male	Male		Unknown	5	109	109	19.5	19.5	2	16.4	Malnourished	WhoStage 1	1	570	1	570	11	11	310	2315	82.6786	6	6-10yrs	0.7	AZT/3TC/EFV	Other						0	AZT/3TC/EFV	Other	Other	No	No	Yes	Yes	Other	Other	Female	Female		Unknown	Yes
227	Health Center	Urban	Male	Male		Unknown	7		unknown		unknown				WhoStage 2	2	28	0	28	1.04	1.04	5	2911	103.964	8	6-10yrs	1.3	ABC/3TC/NVP	NVP Based						0	ABC/3TC/NVP	ABC/3TC/NVP	NVP Based	No	No	No	No	Parent	Parent	Male	Male	Positive	Positive	Yes
228	Health Center	Urban	Male	Male		Unknown	3	92	92	12	12	-1	14.2	Malnourished	WhoStage 1	1	1581	1	1581	35.9	35.9	72	207	7.39286	0.6	0-2yrs	-1.2	AZT/3TC/NVP	NVP Based						0	AZT/3TC/NVP	AZT/3TC/NVP	NVP Based	No	No	No	No	Parent	Parent	Female	Female	Positive	Positive	No
229	Health Center	Urban	Female	Female		Unknown	6		1900-03-29	13	13	-2			WhoStage 2	2	1120	1	1120	29.37	29.37	48	2888	103.143	8	6-10yrs	1.2	ABC/3TC/EFV	ABC/3TC/EFV						0	ABC/3TC/EFV	Other	Other	No	No	Yes	Yes	Other	Other	Female	Female		Unknown	No
230	Health Center	Urban	Male	Male		Unknown	0	69	69	8.5	8.5	0	17.9	Malnourished	WhoStage 3	3	1547	1	1547	30.3	30.3		1181	42.1786	3	3-5yrs	-0.3	ABC/3TC/EFV	ABC/3TC/EFV						0	ABC/3TC/EFV	Other	Other	No	No	No	No	Relative	Relative	Male	Male		Unknown	No
231	Health Center	Urban	Female	Female	No	No	1	75	75	7	7	0	12.4	Malnourished	WhoStage 1	1	1736	1	1736		Unknown		484	17.2857	1	0-2yrs	-1	ABC/3TC/EFV	ABC/3TC/EFV						0	ABC/3TC/EFV	Other	Other	No	No		Unknown	Parent	Parent	Female	Female	Positive	Positive	Yes
232	Health Center	Urban	Female	Female	No	No	6	123	123	19	19	0	12.6	Malnourished	WhoStage 2	2	346	0	346		Unknown	21	2493	89.0357	7	6-10yrs	0.9	ABC/3TC/NVP	NVP Based						0	ABC/3TC/NVP	ABC/3TC/NVP	NVP Based	No	No	No	No	Parent	Parent	Male	Male	Positive	Positive	No
233	District Hospital	Rural	Male	Male	Yes	Yes	0		unknown	5.5	5.5	-1			WhoStage 1	1			Unknown		Unknown	85	361	12.8929	1	0-2yrs	-1.1	ABC/3TC/LVP/r	LVP/r Based						0	ABC/3TC/LVP/r	LVpr Based	LVP/r Based	No	No	No	No	Parent	Parent	Female	Female	Positive	Positive	No
234	Health Center	Urban	Female	Female		Unknown	6	117	117	19	19	0	13.9	Malnourished	WhoStage 1	1	249	0	249		Unknown		2296	82	6	6-10yrs	0.7	ABC/3TC/NVP	NVP Based						0	ABC/3TC/NVP	ABC/3TC/NVP	NVP Based	No	No	No	No		Unknown	Female	Female		Unknown	No
235	District Hospital	Peri-Urban	Male	Male		Unknown	10	140	140	31	31	1	15.8	Malnourished	WhoStage 2	2			Unknown		Unknown	49	3706	132.357	10	6-10yrs	2	ABC/3TC/NVP	NVP Based	2.5	6 Months & Below	AZT/3TC/NVP	NVP Based		1	AZT/3TC/NVP	AZT/3TC/NVP	NVP Based	No	No	No	No	Parent	Parent	Male	Male		Unknown	No
236	Health Center	Urban	Female	Female		Unknown	5		unknown	9.5	9.5	-1			WhoStage 2	2	739	1	739		Unknown	0	2067	73.8214	6	6-10yrs	0.5	ABC/3TC/LVP/r	LVP/r Based						0	ABC/3TC/LVP/r	LVpr Based	LVP/r Based	No	No	No	No	Other	Other	Female	Female		Unknown	No
237	District Hospital	Rural	Male	Male		Unknown	5		unknown		unknown				WhoStage 1	1	553	1	553		Unknown	0	737	26.3214	2	0-2yrs	-0.8	ABC/3TC/NVP	NVP Based						0	ABC/3TC/NVP	ABC/3TC/NVP	NVP Based	No	No	No	No	Parent	Parent	Female	Female	Positive	Positive	No
238	District Hospital	Rural	Female	Female		Unknown	4	90	90	12	12	-1	14.8	Malnourished	WhoStage 1	1			Unknown		Unknown		119	4.25	0.3	0-2yrs	-1.3	ABC/3TC/LVP/r	LVP/r Based						0	ABC/3TC/LVP/r	LVpr Based	LVP/r Based	No	No	No	No	Parent	Parent	Female	Female		Unknown	No
239	Health Center	Urban	Female	Female		Unknown	5		unknown		unknown				WhoStage 3	3			Unknown		Unknown	19	1945	69.4643	5	3-5yrs	0.4	AZT/3TC/NVP	NVP Based						0	AZT/3TC/NVP	AZT/3TC/NVP	NVP Based	No	No		Unknown	Relative	Relative	Female	Female		Unknown	No
240	District Hospital	Rural	Female	Female		Unknown	4		unknown		unknown				WhoStage 3	3			Unknown		Unknown	0	1811	64.6786	5	3-5yrs	0.3	AZT/3TC/NVP	NVP Based	5.25	6 Months & Below	AZT/3TC/EFV	Other		1	AZT/3TC/EFV	Other	Other	No	No	No	No	Parent	Parent	Male	Male	Positive	Positive	Yes
241	Health Center	Urban	Female	Female	No	No	7	109	109	16	16	-1	13.5	Malnourished	WhoStage 3	3	742	1	742	14.8	14.8	13	2755	98.3929	8	6-10yrs	1.1	AZT/3TC/EFV	Other						0	AZT/3TC/EFV	Other	Other	No	No	Yes	Yes	Relative	Relative	Male	Male		Unknown	Yes
242	Health Center	Urban	Male	Male		Unknown	4	98	98	16	16	1	16.7	Malnourished		Unknown	631	1	631	9	9	647	2288	81.7143	6	6-10yrs	0.7	ABC/3TC/EFV	ABC/3TC/EFV	37.6429	> 6 Months	AZT/3TC/EFV	Other		1	AZT/3TC/EFV	Other	Other	No	No		Unknown	Relative	Relative	Female	Female		Unknown	Yes
243	District Hospital	Peri-Urban	Female	Female		Unknown	4	108	108	25	25	3	21.4	Healthy	WhoStage 2	2	694	1	694	9	9	50	1726	61.6429	5	3-5yrs	0.2	AZT/3TC/NVP	NVP Based						0	AZT/3TC/NVP	AZT/3TC/NVP	NVP Based	No	No	No	No	Parent	Parent	Male	Male		Unknown	No
244	District Hospital	Rural	Male	Male	No	No	6	103	103	17	17	-1	16	Malnourished	WhoStage 1	1	1297	1	1297		Unknown	42	2928	104.571	8	6-10yrs	1.3	ABC/3TC/NVP	NVP Based	28.0357	> 6 Months	AZT/3TC/LVP/r	LVPr Based		1	AZT/3TC/LVP/r	LVpr Based	LVP/r Based	No	No	Yes	Yes		Unknown	Female	Female		Unknown	No
245	District Hospital	Rural	Female	Female	No	No	7	104	104	17	17	-1	15.7	Malnourished	WhoStage 1	1	726	1	726		Unknown		2990	106.786	8	6-10yrs	1.3	AZT/3TC/NVP	NVP Based						0	AZT/3TC/NVP	AZT/3TC/NVP	NVP Based	No	No	No	No	Parent	Parent	Female	Female	Positive	Positive	No
246	Health Center	Urban	Female	Female		Unknown	7		unknown		unknown				WhoStage 2	2			Unknown	18	18		2802	100.071	8	6-10yrs	1.2	ABC/3TC/NVP	NVP Based	12.8214	> 6 Months	AZT/3TC/NVP	NVP Based		1	AZT/3TC/NVP	AZT/3TC/NVP	NVP Based	Yes	Yes		Unknown	Relative	Relative	Female	Female		Unknown	No
247	Health Center	Urban	Female	Female		Unknown	3		unknown		unknown				WhoStage 2	2	558	1	558		Unknown	17	1222	43.6429	3	3-5yrs	-0.3	ABC/3TC/NVP	NVP Based						0	ABC/3TC/NVP	ABC/3TC/NVP	NVP Based	No	No	No	No	Parent	Parent	Female	Female		Unknown	No
248	Health Center	Urban	Female	Female		Unknown	3	93	93	12	12	-1	13.9	Malnourished	WhoStage 1	1	642	1	642	17	17	0	1398	49.9286	4	3-5yrs	-0.1	ABC/3TC/EFV	ABC/3TC/EFV						0	ABC/3TC/EFV	Other	Other	No	No	No	No	Parent	Parent	Female	Female	Positive	Positive	No
249	Health Center	Urban	Male	Male	Yes	Yes	0		unknown	8.5	8.5	0			WhoStage 1	1			Unknown		Unknown	95	404	14.4286	1	0-2yrs	-1.1	AZT/3TC/LVP/r	LVP/r Based						0	AZT/3TC/LVP/r	LVpr Based	LVP/r Based	No	No	No	No	Parent	Parent	Female	Female	Positive	Positive	No
250	Health Center	Urban	Female	Female	No	No	1	74	74	8	8	0	14.6	Malnourished	WhoStage 2	2	1211	1	1211	12.8	12.8	9	702	25.0714	2	0-2yrs	-0.8	ABC/3TC/NVP	NVP Based						0	ABC/3TC/NVP	ABC/3TC/NVP	NVP Based	No	No	No	No	Parent	Parent	Female	Female	Positive	Positive	No
251	District Hospital	Rural	Female	Female	No	No	4	87	87	13	13	0	17.2	Malnourished	WhoStage 3	3			Unknown		Unknown	35	1605	57.3214	4	3-5yrs	0.1	AZT/3TC/EFV	Other	51.25	> 6 Months	ABC/3TC/LVP/r	LVPr Based		1	ABC/3TC/LVP/r	LVpr Based	LVP/r Based	No	No	No	No	Parent	Parent	Male	Male		Unknown	Yes
252	Health Center	Urban	Female	Female	No	No	0	48	48	5.1	5.1	-1	22.1	Healthy	WhoStage 1	1			Unknown		Unknown	17	161	5.75	0.4	0-2yrs	-1.3	ABC/3TC/LVP/r	LVP/r Based						0	ABC/3TC/LVP/r	LVpr Based	LVP/r Based	No	No	No	No	Parent	Parent	Female	Female	Positive	Positive	No
253	District Hospital	Rural	Female	Female		Unknown	0		unknown	2.5	2.5	-2			WhoStage 1	1			Unknown		Unknown	952	971	34.6786	3	3-5yrs	-0.5	AZT/3TC/NVP	NVP Based	10.7143	> 6 Months	ABC/3TC/NVP	NVP Based		1	ABC/3TC/NVP	ABC/3TC/NVP	NVP Based	Yes	Yes	No	No	Parent	Parent	Male	Male		Unknown	No
254	Health Center	Urban	Male	Male	No	No	1	75	75	8	8	0	14.2	Malnourished	WhoStage 2	2	1491	1	1491	20	20	47	434	15.5	1	0-2yrs	-1	ABC/3TC/NVP	NVP Based						0	ABC/3TC/NVP	ABC/3TC/NVP	NVP Based	No	No	Yes	Yes	Parent	Parent	Female	Female	Positive	Positive	No
255	District Hospital	Rural	Male	Male		Unknown	6	117	117	21	21	0	15.3	Malnourished	WhoStage 2	2	851	1	851		Unknown	827	3897	139.179	11	>10yrs	2.2	AZT/3TC/NVP	NVP Based	0.5	6 Months & Below	ABC/3TC/NVP	NVP Based		2	TDF/3TC/EFV	Other	Other	Yes	Yes	No	No	Parent	Parent	Female	Female		Unknown	No
256	Health Center	Urban	Female	Female	No	No	6	103	103	15.5	15.5	-1	14.6	Malnourished	WhoStage 1	1	662	1	662	24.6	24.6	652	3144	112.286	9	6-10yrs	1.5	ABC/3TC/EFV	ABC/3TC/EFV						0	ABC/3TC/EFV	Other	Other	No	No	No	No	Parent	Parent	Female	Female	Positive	Positive	Yes
257	District Hospital	Peri-Urban	Male	Male		Unknown	7	123	123	29	29	2	19.2	Healthy	WhoStage 3	3	544	1	544		Unknown	14	2880	102.857	8	6-10yrs	1.2	ABC/3TC/EFV	ABC/3TC/EFV	25.7143	> 6 Months	AZT/3TC/EFV	Other		1	AZT/3TC/EFV	Other	Other	No	No	No	No	Parent	Parent	Male	Male		Unknown	No
258	District Hospital	Peri-Urban	Male	Male	No	No	6	116	116	19	19	0	14.1	Malnourished	WhoStage 2	2	359	0	359	11.9	11.9	666	3300	117.857	9	6-10yrs	1.6	AZT/3TC/NVP	NVP Based						0	AZT/3TC/NVP	AZT/3TC/NVP	NVP Based	No	No	No	No	Parent	Parent	Female	Female	Positive	Positive	No
259	Health Center	Urban	Female	Female	No	No	1	83	83	10	10	1	14.5	Malnourished	WhoStage 3	3	600	1	600		Unknown	33	779	27.8214	2	0-2yrs	-0.7	ABC/3TC/NVP	NVP Based						0	ABC/3TC/NVP	ABC/3TC/NVP	NVP Based	Yes	Yes	No	No	Parent	Parent	Female	Female	Positive	Positive	No
260	Health Center	Urban	Female	Female		Unknown	8	131	131	29	29	2	16.9	Malnourished	WhoStage 2	2	19	0	19		Unknown	19	3293	117.607	9	6-10yrs	1.6	AZT/3TC/EFV	Other						0	AZT/3TC/EFV	Other	Other	No	No	No	No	Parent	Parent	Female	Female		Unknown	Yes
261	Health Center	Urban	Female	Female		Unknown	5		unknown		unknown				WhoStage 3	3	482	0	482	11.43	11.43	1	1849	66.0357	5	3-5yrs	0.3	AZT/3TC/NVP	NVP Based	1.71429	6 Months & Below	AZT/3TC/EFV	Other		1	AZT/3TC/EFV	Other	Other	Yes	Yes		Unknown	Relative	Relative	Female	Female		Unknown	No
262	District Hospital	Peri-Urban	Female	Female		Unknown	8	130	130	28	28	2	16.6	Malnourished	WhoStage 1	1	441	0	441		Unknown	28	3165	113.036	9	6-10yrs	1.5	AZT/3TC/NVP	NVP Based						0	AZT/3TC/NVP	AZT/3TC/NVP	NVP Based	No	No		Unknown	Relative	Relative	Female	Female		Unknown	No
263	District Hospital	Peri-Urban	Male	Male		Unknown	1		unknown		unknown					Unknown	532	1	532		Unknown	56	945	33.75	3	3-5yrs	-0.5	AZT/3TC/NVP	NVP Based						0	AZT/3TC/NVP	AZT/3TC/NVP	NVP Based	No	No									Yes
264	Health Center	Urban	Male	Male	No	No	2	85	85	11	11	1	15.2	Malnourished	WhoStage 1	1	1765	1	1765		Unknown	51	1277	45.6071	4	3-5yrs	-0.2	ABC/3TC/NVP	NVP Based						0	ABC/3TC/NVP	ABC/3TC/NVP	NVP Based	No	No	No	No	Other	Other	Female	Female		Unknown	No
265	Health Center	Urban	Female	Female	No	No	0		unknown	10.5	10.5	1			WhoStage 2	2	1361	1	1361		Unknown	14	384	13.7143	1	0-2yrs	-1.1	D4T/3TC/ABC	Other	5.25	6 Months & Below	ABC/3TC/EFV	Other		2	AZT/3TC/LVP/r	LVpr Based	LVP/r Based	No	No	No	No	Parent	Parent	Female	Female	Positive	Positive	Yes
266	District Hospital	Peri-Urban	Male	Male		Unknown	3	86	86	9	9	-2	12.2	Malnourished	WhoStage 3	3	204	0	204		Unknown	90	1413	50.4643	4	3-5yrs	-0.1	AZT/3TC/NVP	NVP Based						0	AZT/3TC/NVP	AZT/3TC/NVP	NVP Based	No	No	No	No	Parent	Parent	Female	Female	Positive	Positive	No
267	Health Center	Urban	Male	Male		Unknown	3		unknown		unknown				WhoStage 2	2	1881	1	1881	34	34	149	1826	65.2143	5	3-5yrs	0.3	ABC/3TC/NVP	NVP Based	0.892857	6 Months & Below	ABC/3TC/EFV	Other		1	ABC/3TC/EFV	Other	Other	Yes	Yes	No	No	Parent	Parent	Female	Female	Positive	Positive	No
268	District Hospital	Peri-Urban	Female	Female	No	No	2	76	76	12	12	1	20.8	Healthy	WhoStage 2	2	1944	1	1944	18.3	18.3		850	30.3571	2	0-2yrs	-0.6	ABC/3TC/NVP	NVP Based						0	ABC/3TC/NVP	ABC/3TC/NVP	NVP Based	No	No		Unknown		Unknown	Female	Female		Unknown	No
269	Health Center	Urban	Male	Male		Unknown	2	70	70	6	6	-1	12.2	Malnourished	WhoStage 1	1	419	0	419	19.4	19.4	24	1012	36.1429	3	3-5yrs	-0.5	ABC/3TC/NVP	NVP Based						0	ABC/3TC/NVP	ABC/3TC/NVP	NVP Based	No	No	No	No	Parent	Parent	Female	Female		Unknown	Yes
270
271	Health Center	Urban	Female	Female	No	No	2	83	83	9	9	0	13.1	Malnourished	WhoStage 3	3	1444	1	1444	11.83	11.83	11	796	28.4286	2	0-2yrs	-0.7	ABC/3TC/NVP	NVP Based						0	ABC/3TC/NVP	ABC/3TC/NVP	NVP Based	No	No	No	No	Parent	Parent	Female	Female	Positive	Positive	No
272	District Hospital	Rural	Male	Male	Yes	Yes	0	73	73	7	7	0	13.1	Malnourished	WhoStage 1	1	619	1	619		Unknown	740	1116	39.8571	3	3-5yrs	-0.4	AZT/3TC/NVP	NVP Based						0	AZT/3TC/NVP	AZT/3TC/NVP	NVP Based	No	No	No	No	Parent	Parent	Female	Female		Unknown	Yes
273	District Hospital	Rural	Male	Male	No	No	0		unknown	6.7	6.7	0			WhoStage 1	1			Unknown		Unknown	93	354	12.6429	1	0-2yrs	-1.1	ABC/3TC/NVP	NVP Based	22.9643	> 6 Months	AZT/3TC/LVP/r	LVPr Based		1	AZT/3TC/LVP/r	LVpr Based	LVP/r Based	No	No	No	No	Parent	Parent	Female	Female		Unknown	No
274	District Hospital	Peri-Urban	Male	Male		Unknown	9	134	134	25	25	1	13.9	Malnourished	WhoStage 2	2	663	1	663		Unknown	59	3582	127.929	10	6-10yrs	1.9	AZT/3TC/NVP	NVP Based	39.6429	> 6 Months	TDF/3TC/LVP/r	LVPr Based		1	TDF/3TC/LVP/r	LVpr Based	LVP/r Based	No	No		Unknown	Relative	Relative	Female	Female	Positive	Positive	No
275	District Hospital	Rural	Female	Female		Unknown	3	90	90	14	14	0	17.3	Malnourished	WhoStage 1	1			Unknown		Unknown		2162	77.2143	6	6-10yrs	0.6	AZT/3TC/NVP	NVP Based	55.4643	> 6 Months	ABC/3TC/LVP/r	LVPr Based		1	ABC/3TC/LVP/r	LVpr Based	LVP/r Based	No	No	No	No	Parent	Parent	Female	Female	Positive	Positive	No
276	District Hospital	Peri-Urban	Male	Male		Unknown	2	96	96	15	15	2	16.3	Malnourished	WhoStage 1	1	848	1	848	11.68	11.68	121	1043	37.25	3	3-5yrs	-0.4	ABC/3TC/NVP	NVP Based	39.6786	> 6 Months	AZT/3TC/LVP/r	LVPr Based		1	AZT/3TC/LVP/r	LVpr Based	LVP/r Based	No	No	No	No	Parent	Parent	Female	Female	Positive	Positive	No
277	District Hospital	Rural	Female	Female	No	No	0		unknown	4	4	-1			WhoStage 1	1			Unknown		Unknown	70	690	24.6429	2	0-2yrs	-0.8	AZT/3TC/NVP	NVP Based						0	AZT/3TC/NVP	AZT/3TC/NVP	NVP Based	No	No	No	No	Parent	Parent	Female	Female	Positive	Positive	No
278	District Hospital	Rural	Male	Male	No	No	1	77	77	7.7	7.7	0	13	Malnourished	WhoStage 3	3	2155	1	2155		Unknown	409	1053	37.6071	3	3-5yrs	-0.4	ABC/3TC/NVP	NVP Based						0	ABC/3TC/NVP	ABC/3TC/NVP	NVP Based	No	No	No	No	Parent	Parent	Female	Female	Positive	Positive	No
279	District Hospital	Rural	Female	Female	No	No	0		unknown	9	9	0			WhoStage 1	1			Unknown		Unknown	10	552	19.7143	2	0-2yrs	-0.9	ABC/3TC/NVP	NVP Based						0	ABC/3TC/NVP	ABC/3TC/NVP	NVP Based	No	No	No	No	Parent	Parent	Female	Female	Positive	Positive	No
280	Health Center	Urban	Female	Female		Unknown	3		unknown		unknown				WhoStage 2	2	7200	1	7200		Unknown	10	1836	65.5714	5	3-5yrs	0.3	AZT/3TC/NVP	NVP Based						0	AZT/3TC/NVP	AZT/3TC/NVP	NVP Based	No	No	Yes	Yes	Relative	Relative	Female	Female		Unknown	No
281	Health Center	Urban	Female	Female	No	No	7	124.3	124.3	19	19	0	12.3	Malnourished	WhoStage 2	2	526	1	526	11.6	11.6	34	2802	100.071	8	6-10yrs	1.2	ABC/3TC/NVP	NVP Based	0.5	6 Months & Below	AZT/3TC/EFV	Other		1	AZT/3TC/EFV	Other	Other	Yes	Yes		Unknown		Unknown	Female	Female	Negative	Negative	No
282	Health Center	Urban	Female	Female		Unknown	2	97	97	14	14	2	14.9	Malnourished	WhoStage 2	2	697	1	697	23	23	1	1054	37.6429	3	3-5yrs	-0.4	ABC/3TC/NVP	NVP Based						0	ABC/3TC/NVP	ABC/3TC/NVP	NVP Based	No	No	No	No	Parent	Parent	Female	Female		Unknown	No
283	Health Center	Urban	Female	Female	No	No	7	109	109	18	18	0	15.2	Malnourished	WhoStage 3	3	310	0	310	16.1	16.1	20	2655	94.8214	7	6-10yrs	1	ABC/3TC/EFV	ABC/3TC/EFV						0	ABC/3TC/EFV	Other	Other	No	No	No	No	Parent	Parent	Female	Female		Unknown	No
284	District Hospital	Peri-Urban	Female	Female		Unknown	2	85	85	11	11	1	15.2	Malnourished	WhoStage 1	1	874	1	874	19.72	19.72	56	1090	38.9286	3	3-5yrs	-0.4	ABC/3TC/NVP	NVP Based						0	ABC/3TC/NVP	ABC/3TC/NVP	NVP Based	No	No	No	No	Parent	Parent	Female	Female		Unknown	No
285	Health Center	Urban	Male	Male	No	No	13	130	130	28	28	0	16.6	Malnourished	WhoStage 3	3	13	0	13		Unknown	18	5131	183.25	14	>10yrs	3.3	TDF/3TC/NVP	Other						0	TDF/3TC/NVP	ABC/3TC/NVP	NVP Based	No	No	No	No	Parent	Parent	Male	Male	Positive	Positive	No
286	Health Center	Urban	Male	Male	No	No	8	127.7	127.7	21	21	0	12.9	Malnourished	WhoStage 2	2	486	0	486	0.925	0.925	13	3177	113.464	9	6-10yrs	1.5	ABC/3TC/EFV	ABC/3TC/EFV						0	ABC/3TC/EFV	Other	Other	No	No	No	No	Parent	Parent	Male	Male		Unknown	No
287	District Hospital	Peri-Urban	Male	Male		Unknown	0	66	66	6.2	6.2	-1	14.2	Malnourished	WhoStage 2	2			Unknown		Unknown	41	278	9.92857	0.8	0-2yrs	-1.2	ABC/3TC/NVP	NVP Based						0	ABC/3TC/NVP	ABC/3TC/NVP	NVP Based	No	No	No	No	Parent	Parent	Female	Female	Positive	Positive	No
288	District Hospital	Rural	Female	Female		Unknown	0		unknown	5	5	-1			WhoStage 1	1			Unknown		Unknown	22	215	7.67857	0.6	0-2yrs	-1.2	ABC/3TC/LVP/r	LVP/r Based						0	ABC/3TC/LVP/r	LVpr Based	LVP/r Based	No	No	No	No	Parent	Parent	Female	Female		Unknown	No
289	Health Center	Urban	Male	Male	No	No	3	91.5	91.5	12	12	-1	14.3	Malnourished	WhoStage 2	2	852	1	852		Unknown	36	1330	47.5	4	3-5yrs	-0.2	ABC/3TC/NVP	NVP Based	0.928571	6 Months & Below	ABC/3TC/EFV	Other		1	ABC/3TC/EFV	Other	Other	Yes	Yes	No	No	Parent	Parent	Female	Female	Positive	Positive	No
290	District Hospital	Rural	Female	Female		Unknown	2		unknown	9	9	0			WhoStage 1	1			Unknown	20	20	44	1159	41.3929	3	3-5yrs	-0.3	ABC/3TC/NVP	NVP Based						0	ABC/3TC/NVP	ABC/3TC/NVP	NVP Based	No	No	No	No	Parent	Parent	Female	Female	Positive	Positive	No
291	District Hospital	Rural	Male	Male	No	No	0	66	66	6	6	-1	13.8	Malnourished	WhoStage 1	1			Unknown		Unknown	70	523	18.6786	1	0-2yrs	-1	AZT/3TC/NVP	NVP Based						0	AZT/3TC/NVP	AZT/3TC/NVP	NVP Based	No	No	No	No	Parent	Parent	Female	Female	Positive	Positive	No
292	District Hospital	Peri-Urban	Female	Female	No	No	4	90	90	15	15	0	18.5	Healthy	WhoStage 1	1			Unknown		Unknown	0	1649	58.8929	5	3-5yrs	0.1	ABC/3TC/EFV	ABC/3TC/EFV						0	ABC/3TC/EFV	Other	Other	No	No	No	No	Parent	Parent	Female	Female	Positive	Positive	No
293	Health Center	Urban	Female	Female	No	No	2	96	96	14	14	2	15.2	Malnourished	WhoStage 3	3			Unknown	23.5	23.5	9	748	26.7143	2	0-2yrs	-0.8	ABC/3TC/NVP	NVP Based						0	ABC/3TC/NVP	ABC/3TC/NVP	NVP Based	No	No	No	No	Parent	Parent	Female	Female	Positive	Positive	No
294	Health Center	Urban	Female	Female	No	No	9	144	144	26	26	1	12.5	Malnourished	WhoStage 1	1	117	0	117		Unknown	14	3605	128.75	10	6-10yrs	1.9	AZT/3TC/NVP	NVP Based	31.7143	> 6 Months	AZT/3TC/EFV	Other		1	AZT/3TC/EFV	Other	Other		Unknown	Yes	Yes	Relative	Relative	Female	Female	Positive	Positive	No
295	Health Center	Urban	Male	Male	No	No	9	111	111	20	20	0	16.2	Malnourished	WhoStage 3	3	469	0	469	20	20	35	3360	120	9	6-10yrs	1.7	D4T/3TC/NVP	Other	5.07143	6 Months & Below	AZT/3TC/NVP	NVP Based		2	AZT/3TC/EFV	Other	Other	Yes	Yes	No	No	Parent	Parent	Male	Male	Negative	Negative	Yes
296	Health Center	Urban	Female	Female	No	No	1	91	91	7	7	0	8.5	Malnourished	WhoStage 3	3	2795	1	2795	27.11	27.11		1565	55.8929	4	3-5yrs	0	ABC/3TC/NVP	NVP Based						0	ABC/3TC/NVP	ABC/3TC/NVP	NVP Based	No	No	No	No	Parent	Parent	Female	Female	Positive	Positive	No
297	District Hospital	Rural	Male	Male	No	No	4	98	98	15	15	0	15.6	Malnourished	WhoStage 2	2	798	1	798		Unknown	47	1512	54	4	3-5yrs	0	ABC/3TC/NVP	NVP Based						0	ABC/3TC/NVP	ABC/3TC/NVP	NVP Based	No	No	No	No	Parent	Parent	Female	Female	Positive	Positive	No
298	Health Center	Urban	Male	Male		Unknown	9	139.7	139.7	25	25	1	12.8	Malnourished	WhoStage 3	3	286	0	286	18.63	18.63		3357	119.893	9	6-10yrs	1.7	AZT/3TC/EFV	Other	5	6 Months & Below	AZT/3TC/NVP	NVP Based		1	AZT/3TC/NVP	AZT/3TC/NVP	NVP Based	No	No	Yes	Yes	Relative	Relative	Female	Female		Unknown	Yes
299	Health Center	Urban	Female	Female		Unknown	7	96	96	20	20	0	21.7	Healthy	WhoStage 2	2	213	0	213	7.5	7.5	15	2583	92.25	7	6-10yrs	1	ABC/3TC/EFV	ABC/3TC/EFV						0	ABC/3TC/EFV	Other	Other	No	No	No	No	Parent	Parent	Female	Female	Positive	Positive	No
[truncated: 116 more columns]

## Sheet: Data dictionary
PatientCCCNo	Patient CCC No
FacilityName	Facility Name
FacilityLevel	Facility Level
UrbanRural	Urban/Rural
DOBmmddyyyy	DOB (mm/dd/yyyy)
Sex	Sex
Gender	Gender
DateofEnrollmentmmddyyyy	Date of Enrollment (mm/dd/yyyy)
PMTCTIntervention_1	PMTCTIntervention_1
PMTCTIntervention	PMTCT Intervention
AgeatEnrollment	Age at Enrollment
HeightatEnrollmentcm_1	HeightatEnrollmentcm_1
HeightatEnrollmentcm	Height at Enrollment (cm)
WeightatEnrollmentkg_1	WeightatEnrollmentkg_1
WeightatEnrollmentkg	Weight at Enrollment (kg)
Wt_For_AgeZSCORE	Wt_For_AgeZSCORE
w4	w4
w3	w3
w2	w2
w1	w1
BMI_Enroll	BMI_Enroll
malnutrition	malnutrition
WHOStageatEnrollment_1	WHOStageatEnrollment_1
WHOStageatEnrollment	WHO Stage at Enrollment
CD4atEnrollment_1	CD4atEnrollment_1
CD4_Cat	CD4_Cat
CD4atEnrollment	CD4 at Enrollment
CD4Percent_Enrollment_1	CD4Percent_Enrollment_1
CD4Percent_Enrollment	CD4 % at Enrollment
DateQualifiedforART_1	DateQualifiedforART_1
DateQualifiedforART	Date Qualified for ART (mm/dd/yyyy)
DateofARTInitiation_1	DateofARTInitiation_1
DateofARTInitiation	Date of ART Initiation (mm/dd/yyyy)
TimeTo_Initiation	Time from ART Eligibility/qualification to Initiation
AgeInitiation	AgeInitiation
AgeInitiation_months	AgeInitiation_months
AgeInitiation_yrs	AgeInitiation_yrs
AgeInitiation_yrsCAT	AgeInitiation_yrsCAT
z_AgeInitiation_yrs	z_AgeInitiation_yrs
InitationARTRegimen	Initation ART Regimen
InitationARTRegimen_1	InitationARTRegimen_1
DateofARTRegimenChangemmd	Date of ART Regimen Change (mm/dd/yyyy)
Time_1stLine	Time_1stLine
Time_1stLine_6vsGREATER6	Time_1stLine_6vsGREATER6
ndARTRegiment	2nd ART Regiment
ndARTRegiment_1	ndARTRegiment_1
ARTChange_Date	Date of ART Regimen Change (mm/dd/yyyy)
ART_3rdLine	3nd ART Regiment
ARTChange_Date3	Date of ART Regimen Change (mm/dd/yyyy)
RegChange_Count	RegChange_Count
CurrentARTRegimen	Current ART Regimen
CurrentARTRegimen_1	CurrentARTRegimen_1
CurrentARTRegimen_2	CurrentARTRegimen_2
DrugChangeduetoSideEffects_1	DrugChangeduetoSideEffects_1
DrugChangeduetoSideEffects	Drug Change due to Side Effects (Ever)
CurrentOrphanStatus_1	CurrentOrphanStatus_1
CurrentOrphanStatus	Current Orphan Status
CaregiverID	Caregiver ID
CaregiverRelationship_1	CaregiverRelationship_1
CaregiverRelationship	Caregiver Relationship
CaregiverSex_1	CaregiverSex_1
CaregiverSex	Caregiver Sex
CaregiversHIVStatus_1	CaregiversHIVStatus_1
CaregiversHIVStatus	Caregiver's HIV Status
HistoryofTB_1	HistoryofTB_1
HistoryofTB	History of TB
HistoryofotherOpportunisticI_1	HistoryofotherOpportunisticI_1
HistoryofotherOpportunisticI	History of other Opportunistic Infections (Ever)
DateofTestingMostRecentm	Date of Testing (Most Recent) (mm/dd/yyyy)
age_months	age_months
age_yrs	age at most recent VL test
age_yrsCAT	age_yrsCAT
TimeART	TimeART
TimeART_Months	TimeART_Months
TimeART_yrs	TimeART_yrs
TimeART_yrsCAT	TimeART_yrsCAT
WeightatVLTesting_1	WeightatVLTesting_1
WeightatVLTesting	Weight at VL Testing
Outcome	Outcome
MostRecentViralLoad	Most Recent Viral Load
DateofPreviousVLTest_1	DateofPreviousVLTest_1
DateofPreviousVLTest	Date of Previous VL Test (mm/dd/yyyy)
Weight_VLTest_1	Weight_VLTest_1
Weight_VLTest	Weight at VL Testing
PreviousViralLoad	Previous Viral Load
LatetoClinicVisitsinYearPr_1	LatetoClinicVisitsinYearPr_1
LatetoClinicVisitsinYearPr	Late to Clinic Visits in Year Preceding Most Recent VL
ARVAdherenceinYearPreceding	ARV Adherence in Year Preceding Most Recent VL
CurrentSchoolingStatus	Current Schooling Status
Disclosure	Disclosure
Disclosure_1	Disclosure_1
Transferredinfromanotherfaci_1	Transferredinfromanotherfaci_1
Transferredinfromanotherfaci	Transferred in from another facility
n	n
RegChange_Count1	RegChange_Count1
ARV_Adherence	ARV_Adherence
Outcome1	Outcome1
Reg_1st2nd	Reg_1st2nd
TimeART_MonthsCAT	TimeART_MonthsCAT
Time_1stLineReg	Time_1stLineReg
Time_1stLineRegCat	Time_1stLineRegCat
CurrentARTRegimen_3	CurrentARTRegimen_3
CurrentARTRegimen_4	CurrentARTRegimen_4
Adh_Missing	Adh_Missing
Baselinepreviousviralload_M	Baselineprevious viral load_M
DateofBaselinepreviousvirall	Date of Baselineprevious viral load_M mmddyyyy
Followupviralloadresult_1M	Follow up viral load result_1M
DateofViralloadtest_1M	Date of Viral load test_1M
weightatviralloadtest_M	weight at viral load test_M
Followupviralloadresult_2M	Follow up viral load result_2M
DateofViralloadresult_2M	Date of Viral load result_2M
weight_at_VLTestM	weight at viral load test_M
Missedclinicvisitsinthelast	Missed clinic visits in the last 12 months_M
OIHistoryinthelast12months	OI History in the last 12 months_M
SPECIFYOI_M	SPECIFY OI_M
HistoryofTBlast12months_M	History of TB last 12 months_M
DateTBdiagnosed_M	Date TB diagnosed_M
Documentedadherencesupportcoun	Documented adherence supportcounseling_M
Dateofadherencesupportcounsel	Date of adherence supportcounseling_M
Homevisitdone_M	Home visit done_M
Homevisitdate_M	Home visit date_M
ARTregimenchange_2ndline_M	ART regimen change_2nd line_M
DateofARTRegimenchange_M	Date of ART Regimen change_M
IfKALETRAbasedARTregimenis	If KALETRA based ART regimen is it as first line_M
FacilityLevel_J	FacilityLevel_J
PreviousVL_date_J	Previous VL_date_J
PreviousVL_result_J	Previous VL_result_J
VL_1_date_J	VL_1_date_J
VL_1_reuslt_J	VL_1_reuslt_J
VL_2_Date_J	VL_2_Date_J
VL_2_result_J	VL_2_result_J
VL_3_Date_J	VL_3_Date_J
VL_3_Result_J	VL_3_Result_J
_merge1	_merge1
Last_Visit_Date	Last_Visit_Date
Last_Visit_Date_FU	Last_Visit_Date_FU
VL_2_Date_J_1	VL_2_Date_J_1
VL_2_result_J_1	VL_2_result_J_1
Time_toFollowUP	Time_toFollowUP
Month_toFollowUP	Month_toFollowUP
VL_2_result_J_1_Cat	VL_2_result_J_1_Cat
reg_type	reg_type
OutcomeFU	OutcomeFU
WeightFU	Weight
weight_M	weight_M
Missedclinic_M	Missedclinic_M
OIHistory_M	OIHistory_M
Homevisitdone_M1	Homevisitdone_M1
Documentedadh_M	Documentedadh_M
ARTregimenchange_2ndline_M1	ARTregimenchange_2ndline_M1
_merge	_merge
AgeFU_Months	AgeFU_Months
AgeFU	AgeFU
Genderz	Genderz
waz06	Weight-for-age Z-score
zwa_5	zwa_5
zwa_6	zwa_6
zwa_7	zwa_7
zwa_8	zwa_8
OutcomeFU_1	OutcomeFU_1
AgeFU_Cat	AgeFU_Cat
Time_ARTFU	Time_ARTFU
Time_ARTFU_yrs	Time_ARTFU_yrs
Time_ARTFU_yrs_Cat	Time_ARTFU_yrs_Cat
Time_VL1VL2	Time_VL1VL2
Time_VL1VL2_Cat	Time_VL1VL2_Cat
zwa_9	zwa_9
zwa_9_Cat	zwa_9_Cat
zwa_FU	zwa_FU
age_yrs1	age_yrs1
var177	var177
var1771	var1771
var1772	var1772
var178	var178
age_yrsCAT1	age_yrsCAT1
AgeFU1	AgeFU1
var184	var184
var1841	var1841
var1842	var1842
var185	var185
AgeFU_Cat1	AgeFU_Cat1
Month_toFollowUP1	Month_toFollowUP1
Event	Event
CD4_100	CD4_100
InitialVL_ARTChange	InitialVL_ARTChange
time_2ndline	time_2ndline
WHOStageatEnrollment_2	WHOStageatEnrollment_2
RegChange_FU	RegChange_FU
RegChange_FU2	RegChange_FU2
age_yrsCAT2	age_yrsCAT2
_st	_st
_d	_d
_t	_t
_t0	_t0
AgeFU_Cat2	AgeFU_Cat2
VLTest_FU	VLTest_FU
VL_1_reuslt_J1	VL_1_reuslt_J1
